# Supplementary material for: DEAD‐box polypeptide 43 facilitates piRNA amplification by actively liberating RNA from Ago3‐piRISC
Source: EMBO Rep. 2021 Feb 8;22(4):e51313. doi: 10.15252/embr.202051313 (PMC8025031; doi:10.15252/embr.202051313)
Supplement: Supplementary file 2 — Table EV1 [file EMBR-22-e51313-s004.xlsx]

## Sheet: Oligonucleotides
	Table EV2	Oligonucleotides used in this study
	Experiment	Name	Sequence (5' to 3')	Description
	Vector construction	pIB_FLAG_vector_F	ATGTCAGGCTCCCTTATACACAGCC	Cloning
		pIB_FLAG_vector_R	GATCGAGGATCCAGCGCTGGGCTGC	Cloning
		H9JQE8_F	GCTGGATCCTCGATCATGCAGTACAACGGGTTTCACAATC	Cloning
		H9JQE8_R	AAGGGAGCCTGACATTTACTGTTGAACAGGGGCTGC	Cloning
		H9JL58_F	GCTGGATCCTCGATCATGACTGATCGCGACGATGATG	Cloning
		H9JL58_R	AAGGGAGCCTGACATTTACCATCTGCCTCTCCCTCTAC	Cloning
		H9JMC0_F	GCTGGATCCTCGATCATGGGTATTTTTGAAAAGGGATG	Cloning
		H9JMC0_R	AAGGGAGCCTGACATTTACTTGTCGCCCAGATCTTC	Cloning
		H9JL58_pET47b_F	CTCTTTCAGGGACCCGGGACTGATCGCGACGATGATG	Cloning
		H9JL58_pET47b_R	TGCGGCCGCAAGCTTGTCGACTTACCATCTGCCTCTCCCTC	Cloning
		H9JL58_pGEX6p1_F	CCAGGGGCCCCTGGGATCCACTGATCGCGACGATGATG	Cloning
		H9JL58_pGEX6p1_R	CCGCTCGAGTCGACCCGGGTTACCATCTGCCTCTCCCTC	Cloning
		pIB_BmDDX43_dKH_F	CCAGCGCTGGATCCTCGATCTTAATGGAAGACTACAAACC	Mutagenesis (deletion of KH domain)
		pIB_BmDDX43_dKH_R	GGTTTGTAGTCTTCCATTAAGATCGAGGATCCAGCGCTGG	Mutagenesis (deletion of KH domain)
		pET47b_BmDDX43_dKH_F	TCCTCTTTCAGGGACCCGGGTTAATGGAAGACTACAAACC	Mutagenesis (deletion of KH domain)
		pET47b_BmDDX43_dKH_R	GGTTTGTAGTCTTCCATTAACCCGGGTCCCTGAAAGAGGA	Mutagenesis (deletion of KH domain)
		BmDDX43_D399A_F	CATATATTGTTTTAGCCGAGGCAGATAGGATG	Mutagenesis (D399A mutation)
		BmDDX43_D399A_R	CATCCTATCTGCCTCGGCTAAAACAATATATG	Mutagenesis (D399A mutation)
		BmDDX43_E400Q_F	CATATATTGTTTTAGACCAGGCAGATAGGATGTTAG	Mutagenesis (E400Q mutation)
		BmDDX43_E400Q_R	CTAACATCCTATCTGCCTGGTCTAAAACAATATATG	Mutagenesis (E400Q mutation)
		BmDDX43_G90D_I96N_F	GATAAAGGTGGTTCAAAAAACCGAGATCTGCAAGATGAATC	Mutagenesis (G90D-I96N mutation)
		BmDDX43_G90D_I96N_R	GTTTTTTGAACCACCTTTATCTATTACCCTACCTACTTTATC	Mutagenesis (G90D-I96N mutation)
		EGFP_Ago3_PiggyBac_F	TATCAATCGGGCGTTGCTGTTGCAATTCGGTCTCGATTCTACGC	Mutagenesis (insertion of Ago3 target sequence to pIB-EGFP vector)
		EGFP_Ago3_PiggyBac_R	AATTGCAACAGCAACGCCCGATTGATAAGGAGAGGGTTAGGGATAGGCTTAC	Mutagenesis (insertion of Ago3 target sequence to pIB-EGFP vector)
		EGFP_Ago3_Yamato_F	CTTGAATTCGGGACAATCTTGTGGGACGGTCTCGATTCTACGCGTACCGG	Mutagenesis (insertion of Ago3 target sequence to pIB-EGFP vector)
		EGFP_Ago3_Yamato_R	CACAAGATTGTCCCGAATTCAAGAAGGAGAGGGTTAGGGATAGGCTTACC	Mutagenesis (insertion of Ago3 target sequence to pIB-EGFP vector)
		EGFP_Ago3_Pao_F	GCTTTGGCTATCTTCTGTTCTTTTCTGTCGGTCTCGATTCTACGCGTAC	Mutagenesis (insertion of Ago3 target sequence to pIB-EGFP vector)
		EGFP_Ago3_Pao_R	ACAGAAAAGAACAGAAGATAGCCAAAGCAGGAGAGGGTTAGGGATAGGC	Mutagenesis (insertion of Ago3 target sequence to pIB-EGFP vector)
		Del-FLAG_F	GAATTTAAAGCTTCACCATGGATATCGAATTCCTGCAGCC	Mutagenesis (Deletion of Flag-tag sequence in pIB-Flag vector)
		Del-FLAG_R	GGCTGCAGGAATTCGATATCCATGGTGAAGCTTTAAATTC	Mutagenesis (Deletion of Flag-tag sequence in pIB-Flag vector)
	RNAi (italic: DNA)	siLuc_sense	CGUACGCGGAAUACUUCGATT	RNAi control
		siLuc_antisense	UCGAAGUAUUCCGCGUACGTT	RNAi control
		siAgo3_sense	GUUUGGCCUGGAUACGUAATT	siRNA for Ago3
		siAgo3_antisense	UUACGUAUCCAGGCCAAACTT	siRNA for Ago3
		siVasa_sense	CAGCACAGCGACUAUGAGATT	siRNA for Vasa
		siVasa_antisesce	UCUCAUAGUCGCUGUGCUGTT	siRNA for Vasa
		siDDX43_sense	GCUGAAACCAUGGUGAAUATT	siRNA for DDX43
		siDDX43_antisense	UAUUCACCAUGGUUUCAGCTT	siRNA for DDX43
		siVret_sense	GGCGUUCGAUAAUAUACUATT	siRNA for Vret
		siVret_antisense	UAGUAUAUUAUCGAACGCCTT	siRNA for Vret
	Northern Blotting	piRNA-4	GGGAGTAACTTCGGTTTCTGGGAATTTA	Probe, piRNA-4 (Siwi piRNA)
		Bmmar6_piRNA	AGTCCAGATTTGAATCCGTTAGATTACA	Probe, Bmmar6 piRNA (Siwi piRNA)
		PiggyBac_piRNA	ACGTACACGTGGAGGAGGGACAGTTGGT	Probe, PiggyBac piRNA (Ago3 piRNA)
		Yamato_piRNA	TCAACGTACGCCGAAGTCTCGCAGTG	Probe, yamto piRNA (Ago3 piRNA)
		Bantam_miRNA	AATTAGCTTTCACAATGATCTCA	Probe, Bantam miRNA (loading control)
		Artificial_Siwi_piRNA_PiggyBac	TACGCGTAGAATCGAGACCGAATTGCAACA	Probe to detect artificial piRNA in vivo reporter assay
		Artificial_Siwi_piRNA_Yamato	TACGCGTAGAATCGAGACCGTCCCACAAGA	Probe to detect artificial piRNA in vivo reporter assay
		Artificial_Siwi_piRNA_Pao	TACGCGTAGAATCGAGACCGACAGAAAAGA	Probe to detect artificial piRNA in vivo reporter assay
	EMSA	40nt RNA	GGUCUGAUUUCGAUCUGGUUCCCUGGAACAAAAGUGGCAG	Electrophoretic mobility shift assay (EMSA)
	in vitro cleavage assay	pao2_Ago3_target template	ATTAACCCTCACTAAAGGGAACAAAAGCTGGAGCTCCACCGCGGTGGCGGCCGCTCTAGAACTAGTGGATCCCCCGGGCTGCAGGAATTCGATCTTGAATTCGGGACAATCTTGTGGGAATCAAGCTTATCGATACCGTCGACCTCGAGGGGGGGCCCGGTACCCAATTCGCCCTATAGTGAGTCGTATTA	Template DNA for in vitro transcription of Ago3 target RNA
		pao2_Ago3_target RNA	GAACAAAAGCUGGAGCUCCACCGCGGUGGCGGCCGCUCUAGAACUAGUGGAUCCCCCGGGCUGCAGGAAUUCGAUCUGAAUUCGGGACAAUCUUGUGGGAAUCAAGCUUAUCGAUACCGUCGACCUCGAGGGGGGGCCCGGUACCCAAUUCGCCCUAUAGUGAGUCGUAUUAC	Transcribed Ago3 target RNA (Bold: target site)
		T3_promoter	ATTAACCCTCACTAAAGGGAA	Amplification of template DNA for in vitro transcription
		T7_promoter	TAATACGACTCACACTATAGGG	Amplification of template DNA for in vitro transcription
		Ago3_target_RNA_5'	CAGGAAUUCGAUCUUGAAUUCGGGACAAUCUUG	Ago3-cleaved target RNA unwinding assay (Fig 4G)
		Ago3_target_RNA_3'	UGGGAAUCAAGCUUAUCGAUACCGUCGACCUCGAGGGGGGGC	Ago3-cleaved target RNA unwinding assay (Fig 4G)
		Siwi_target_RNA	CCCCCGGGAGUAACUUCGGUUUCUGGGAAUUUAAUCAAGCUUAUCGAUACC	Siwi-cleaved target RNA unwinding assay (Fig 3F)
