# Supplementary material for: DEAD‐box polypeptide 43 facilitates piRNA amplification by actively liberating RNA from Ago3‐piRISC
Source: EMBO Rep. 2021 Feb 8;22(4):e51313. doi: 10.15252/embr.202051313 (PMC8025031; doi:10.15252/embr.202051313)
Supplement: Supplementary file 3 — Dataset EV1 [file EMBR-22-e51313-s001.xlsx]

## Sheet: -EDTA
	Dataset EV1. Ago3-interacting proteins identified by mass spectrometry
	Identified proteins interacted with Ago3 by co-immunoprecipitation in the absence or presence of EDTA ("-EDTA" and "+EDTA" tab, respectively) and LC-MS/MS analysis are listed with protein EDR confidence, accession number, Sum PEP score, coverage, the number of peptides, PSMs, molecular weight, modifications, score of sequest HT and the number of peptides for sequest HT.
Protein FDR Confidence	Accession	Description	Sum PEP Score	Coverage	# Peptides	# PSMs	# Unique Peptides	MW [kDa]	Modifications	Score A Sequest HT	# Peptides A Sequest HT
High	A9ZSZ2	Piwi-like protein Ago3 OS=Bombyx mori GN=AGO3 PE=1 SV=2	153.015	57.7754	58	91	58	104.5		109.04	58
High	H9IWP3	Uncharacterized protein OS=Bombyx mori PE=4 SV=1	106.308	17.3797	42	59	42	253.2		57.68	42
High	H9ITD6	Uncharacterized protein OS=Bombyx mori GN=LOC101745047 PE=4 SV=1	81.07	47.4576	27	40	27	51.2		60.91	27
High	Q8N0P2	Heat shock cognate protein OS=Bombyx mori GN=BmHSC70-4 PE=2 SV=1	65.2	47.1495	24	32	20	71.1		37.89	24
High	F8UN44	Heat shock protein 70-3 OS=Bombyx mori GN=HSP70 PE=2 SV=1	60.175	36.0305	24	29	20	72.7		39.57	24
High	L0GD06	Glucose-regulated protein 78 OS=Bombyx mori GN=grp78 PE=2 SV=1	58.451	33.1307	23	28	19	73.1		39.57	23
High	O76180	Heat shock 70 kD protein cognate OS=Bombyx mori PE=2 SV=1	58.451	33.1307	23	28	19	73.1		39.57	23
High	Q0N2S4	Polyadenylate-binding protein OS=Bombyx mori GN=PAbp PE=2 SV=1	54.582	44.7761	25	33	25	67.5		30.99	25
High	H9J1T2	Uncharacterized protein OS=Bombyx mori GN=Pabp PE=4 SV=1	43.537	45.0431	20	27	20	52.5		27.19	20
High	H9JE95	Protein arginine N-methyltransferase OS=Bombyx mori GN=LOC101742218 PE=3 SV=1	35.161	27.3322	18	19	18	69.5		20.84	18
High	H9J9R7	Uncharacterized protein OS=Bombyx mori PE=4 SV=1	33.05	47.7876	15	21	15	38.1		19.2	15
High	H9IS77	Uncharacterized protein OS=Bombyx mori GN=LOC101744691 PE=4 SV=1	28.781	13.0265	15	16	15	142.7		16.02	15
High	H9JAF0	Uncharacterized protein OS=Bombyx mori PE=4 SV=1	27.415	13.1125	14	16	14	165.9		19.29	14
High	A8D8P8	Piwi-like protein Siwi OS=Bombyx mori GN=Siwi PE=1 SV=1	26.889	19.7998	18	20	18	101.3		25.85	18
High	Q2F5R4	Glutamate dehydrogenase OS=Bombyx mori GN=LOC692939 PE=2 SV=1	25.042	31.5884	14	17	14	61.4		16.72	14
High	H9JRN5	Uncharacterized protein OS=Bombyx mori PE=4 SV=1	24.843	17.8445	11	12	11	61.9		9.54	11
High	A5HMG4	Adenosine deaminase (Fragment) OS=Bombyx mori GN=ADAR PE=2 SV=1	24.843	17.7193	11	12	11	62.3		9.54	11
High	H9JS78	Uncharacterized protein OS=Bombyx mori PE=4 SV=1	24.417	11.7819	10	11	10	111.1		12.22	10
High	Q5UAP2	Ribosomal protein S3 OS=Bombyx mori GN=RpS3 PE=2 SV=1	23.737	45.679	10	10	10	26.8		13.74	10
High	A7LNN5	Piwi-like protein (Fragment) OS=Bombyx mori GN=siwi2 PE=2 SV=1	23.699	52.3316	10	16	10	22.2		20.53	10
High	H9JVA1	Uncharacterized protein OS=Bombyx mori GN=Sqd PE=4 SV=1	19.064	17.4216	4	8	4	30.9		15.47	4
High	H9JU64	Uncharacterized protein OS=Bombyx mori GN=RpL6 PE=4 SV=1	17.352	31.5385	10	11	1	29		9.61	10
High	A6P319	HSP70 OS=Bombyx mori GN=BmHsp70 PE=2 SV=1	16.684	8.59375	4	5	3	70.2		7.99	4
High	H9J524	Uncharacterized protein OS=Bombyx mori GN=Hsp-70 PE=3 SV=1	16.684	9.90991	4	5	3	60.3		7.99	4
High	Q2F683	Heat shock protein 70 OS=Bombyx mori PE=2 SV=1	16.684	8.13609	4	5	3	73.5		7.99	4
High	F8UN42	Heat shock protein 70B OS=Bombyx mori PE=2 SV=1	16.684	8.59375	4	5	3	70.4		7.99	4
High	H9IX17	Uncharacterized protein OS=Bombyx mori GN=RpL4 PE=4 SV=1	16.506	26.2673	10	14	10	48.8		10.26	10
High	Q5UAT7	Ribosomal protein L4 OS=Bombyx mori GN=RpL4 PE=2 SV=1	16.506	26.6355	10	14	10	48.1		10.26	10
High	H9JLK5	Uncharacterized protein OS=Bombyx mori GN=Ago2 PE=3 SV=1	15.343	8.94632	8	9	8	112.7		3.49	8
High	Q5UAP0	40S ribosomal protein S4 OS=Bombyx mori GN=RpS4 PE=2 SV=1	14.784	32.6996	9	9	9	29.6		9.55	9
High	H9JMW4	40S ribosomal protein S4 OS=Bombyx mori GN=RpS4 PE=3 SV=1	14.784	35.102	9	9	9	27.5		9.55	9
High	Q5UAT1	Ribosomal protein L9 OS=Bombyx mori GN=RpL9 PE=2 SV=1	14.781	40.5263	7	10	7	21.4		13.4	7
High	H9JEC8	Uncharacterized protein OS=Bombyx mori GN=LOC101736011 PE=4 SV=1	14.625	5.01266	7	7	7	216.4		6.81	7
High	H9IX47	Uncharacterized protein OS=Bombyx mori GN=LOC101746969 PE=4 SV=1	14.14	31.1475	5	5	5	20.8		11.67	5
High	Q59HV7	Argonaute 2 OS=Bombyx mori GN=ago2 PE=2 SV=2	14.043	7.70713	7	8	7	116.4		3.49	7
High	Q5UAT5	Ribosomal protein L6 OS=Bombyx mori GN=RpL6 PE=2 SV=1	13.803	28.2051	10	11	1	30.6		11.41	10
High	Q5UAU1	60S acidic ribosomal protein P0 OS=Bombyx mori GN=RpP0 PE=2 SV=1	13.487	24.3671	7	8	7	34.2		12.83	7
High	F8UN43	Heat shock protein 68 OS=Bombyx mori GN=LOC100862772 PE=2 SV=1	13.362	7.96178	4	4	0	69.3		5.99	4
High	H9JVK4	Uncharacterized protein OS=Bombyx mori GN=RpL3 PE=3 SV=1	13.225	25	11	11	2	45.5		8.96	11
High	Q2F6A0	Exuperantia OS=Bombyx mori PE=2 SV=1	13.124	23.4867	6	7	6	45.8		11.29	6
High	Q5UAT8	Ribosomal protein L3 OS=Bombyx mori GN=RpL3 PE=2 SV=1	12.994	22.276	10	11	1	47.1		8.97	10
High	Q64FN2	40S ribosomal protein S3a OS=Bombyx mori PE=2 SV=1	12.834	23.1939	7	8	7	29.7		11.52	7
High	Q17200	Bmsqd-1 OS=Bombyx mori PE=2 SV=1	12.176	12.1951	3	5	3	31		9.78	3
High	Q17201	Bmsqd-2 OS=Bombyx mori PE=2 SV=1	12.176	11.5512	3	5	3	32.5		9.78	3
High	Q5UAN6	40S ribosomal protein S8 OS=Bombyx mori GN=RpS8 PE=2 SV=1	11.603	25.4808	4	4	4	23.8		6.28	4
High	Q70YZ3	60S acidic ribosomal protein P0 OS=Bombyx mori GN=p0 PE=2 SV=1	11.081	18.3544	6	7	6	34.1		10.89	6
High	Q5UAT2	Ribosomal protein L8 OS=Bombyx mori GN=RpL8 PE=2 SV=1	10.966	23.3463	6	8	6	27.9		11.72	6
High	H9ITE8	Uncharacterized protein OS=Bombyx mori PE=4 SV=1	10.653	4.09315	5	6	5	159.1		6.32	5
High	S5MI94	Actin-4 OS=Bombyx mori PE=2 SV=1	10.559	22.3404	7	7	7	41.8		3.46	7
High	S5M4F8	Actin-4 OS=Bombyx mori PE=2 SV=1	10.559	22.3404	7	7	7	41.8		3.46	7
High	S5M0Y3	Actin-4 OS=Bombyx mori PE=2 SV=1	10.559	22.3404	7	7	7	41.8		3.46	7
High	S5MNM5	Actin-4 OS=Bombyx mori PE=2 SV=1	10.559	22.3404	7	7	7	41.8		3.46	7
High	S5M105	Actin-4 OS=Bombyx mori PE=2 SV=1	10.559	22.3404	7	7	7	41.7		3.46	7
High	S5M692	Actin-4 OS=Bombyx mori PE=2 SV=1	10.559	22.3404	7	7	7	41.8		3.46	7
High	S5M4C1	Actin-4 OS=Bombyx mori PE=2 SV=1	10.559	22.3404	7	7	7	41.8		3.46	7
High	S5M6G1	Actin-4 OS=Bombyx mori PE=2 SV=1	10.559	22.3404	7	7	7	41.8		3.46	7
High	S5MNR3	Actin-4 OS=Bombyx mori PE=2 SV=1	10.559	22.3404	7	7	7	41.8		3.46	7
High	S5M0X5	Actin-4 OS=Bombyx mori PE=2 SV=1	10.559	22.3404	7	7	7	41.8		3.46	7
High	S5M4D1	Actin-4 OS=Bombyx mori PE=2 SV=1	10.559	22.3404	7	7	7	41.7		3.46	7
High	S5M0U2	Actin-4 OS=Bombyx mori PE=2 SV=1	10.559	22.3404	7	7	7	41.8		3.46	7
High	S5MIH0	Actin-4 OS=Bombyx mori PE=2 SV=1	10.559	22.3404	7	7	7	41.8		3.46	7
High	S5MNJ0	Actin-4 OS=Bombyx mori PE=2 SV=1	10.559	22.3404	7	7	7	41.8		3.46	7
High	S5MNR8	Actin-4 OS=Bombyx mori PE=2 SV=1	10.559	22.3404	7	7	7	41.7		3.46	7
High	S5MNM9	Actin-4 OS=Bombyx mori PE=2 SV=1	10.559	22.3404	7	7	7	41.8		3.46	7
High	S5M0W2	Actin-4 OS=Bombyx mori PE=2 SV=1	10.559	22.3404	7	7	7	41.7		3.46	7
High	S5MIE3	Actin-4 OS=Bombyx mori PE=2 SV=1	10.559	22.3404	7	7	7	41.8		3.46	7
High	S5M120	Actin-4 OS=Bombyx mori PE=2 SV=1	10.559	22.3404	7	7	7	41.8		3.46	7
High	S5M4A1	Actin-4 OS=Bombyx mori PE=2 SV=1	10.559	22.3404	7	7	7	41.8		3.46	7
High	S5MID8	Actin-4 OS=Bombyx mori PE=2 SV=1	10.559	22.3404	7	7	7	41.8		3.46	7
High	S5M125	Actin-4 OS=Bombyx mori PE=2 SV=1	10.559	22.3404	7	7	7	41.6		3.46	7
High	S5M492	Actin-4 OS=Bombyx mori PE=2 SV=1	10.559	22.3404	7	7	7	41.8		3.46	7
High	S5M0T2	Actin-4 OS=Bombyx mori PE=2 SV=1	10.559	22.3404	7	7	7	41.8		3.46	7
High	S5MNK8	Actin-4 OS=Bombyx mori PE=2 SV=1	10.559	22.3404	7	7	7	41.8		3.46	7
High	S5MIG4	Actin-4 OS=Bombyx mori PE=2 SV=1	10.559	22.3404	7	7	7	41.8		3.46	7
High	S5M497	Actin-4 OS=Bombyx mori PE=2 SV=1	10.559	22.3404	7	7	7	41.8		3.46	7
High	S5MNS4	Actin-4 OS=Bombyx mori PE=2 SV=1	10.559	22.3404	7	7	7	41.8		3.46	7
High	S5M6D6	Actin-4 OS=Bombyx mori PE=2 SV=1	10.559	22.3404	7	7	7	41.8		3.46	7
High	S5MNH8	Actin-4 OS=Bombyx mori PE=2 SV=1	10.559	22.3404	7	7	7	41.7		3.46	7
High	S5M683	Actin-4 OS=Bombyx mori PE=2 SV=1	10.559	22.3404	7	7	7	41.8		3.46	7
High	S5MNQ2	Actin-4 OS=Bombyx mori PE=2 SV=1	10.559	22.3404	7	7	7	41.8		3.46	7
High	S5M6E1	Actin-4 OS=Bombyx mori PE=2 SV=1	10.559	22.3404	7	7	7	41.8		3.46	7
High	S5MI82	Actin-4 OS=Bombyx mori PE=2 SV=1	10.559	22.3404	7	7	7	41.8		3.46	7
High	S5MNQ8	Actin-4 OS=Bombyx mori PE=2 SV=1	10.559	22.3404	7	7	7	41.8		3.46	7
High	S5M6C1	Actin-4 OS=Bombyx mori PE=2 SV=1	10.559	22.3404	7	7	7	41.8		3.46	7
High	S5M0T7	Actin-4 OS=Bombyx mori PE=2 SV=1	10.559	22.3404	7	7	7	41.9		3.46	7
High	S5M6B0	Actin-4 OS=Bombyx mori PE=2 SV=1	10.559	22.3404	7	7	7	41.8		3.46	7
High	S5M4D6	Actin-4 OS=Bombyx mori PE=2 SV=1	10.559	22.3404	7	7	7	41.8		3.46	7
High	S5M0Y7	Actin-4 OS=Bombyx mori PE=2 SV=1	10.559	22.3404	7	7	7	41.8		3.46	7
High	S5MNU1	Actin-4 OS=Bombyx mori PE=2 SV=1	10.559	22.3404	7	7	7	41.8		3.46	7
High	S5M4C6	Actin-4 OS=Bombyx mori PE=2 SV=1	10.559	22.3404	7	7	7	41.8		3.46	7
High	S5M0X0	Actin-4 OS=Bombyx mori PE=2 SV=1	10.559	22.3404	7	7	7	41.8		3.46	7
High	S5M4H4	Actin-4 OS=Bombyx mori PE=2 SV=1	10.559	22.3404	7	7	7	41.8		3.46	7
High	S5MIC9	Actin-4 OS=Bombyx mori PE=2 SV=1	10.559	22.3404	7	7	7	41.8		3.46	7
High	S5MNK0	Actin-4 OS=Bombyx mori PE=2 SV=1	10.559	22.3404	7	7	7	41.8		3.46	7
High	S5M4E2	Actin-4 OS=Bombyx mori PE=2 SV=1	10.559	22.3404	7	7	7	41.8		3.46	7
High	H9J9W8	Uncharacterized protein OS=Bombyx mori GN=LOC101740629 PE=3 SV=1	10.521	4.09712	2	3	0	72.7		6.79	2
High	Q5UAS8	Ribosomal protein L11 OS=Bombyx mori GN=RpL11 PE=2 SV=1	10.299	21.0256	5	5	5	22.3		6.46	5
High	H9JH84	Uncharacterized protein OS=Bombyx mori GN=RpL11 PE=3 SV=1	10.299	21.0256	5	5	5	22.3		6.46	5
High	H9J7T5	Uncharacterized protein OS=Bombyx mori PE=3 SV=1	9.768	27.7154	6	6	6	29.8		3.46	6
High	H9J7T4	Uncharacterized protein OS=Bombyx mori PE=3 SV=1	9.768	21.5116	6	6	6	38.1		3.46	6
High	S5MNL3	Actin-4 OS=Bombyx mori PE=2 SV=1	9.768	19.6809	6	6	6	41.7		3.46	6
High	S5M4B2	Actin-4 OS=Bombyx mori PE=2 SV=1	9.768	19.6809	6	6	6	41.8		3.46	6
High	S5MIA3	Actin-4 OS=Bombyx mori PE=2 SV=1	9.683	19.4149	6	6	6	41.8		3.46	6
High	S5MIF9	Actin-4 OS=Bombyx mori PE=2 SV=1	9.493	18.883	6	6	6	41.7		3.46	6
High	S5MI90	Truncated actin-4 OS=Bombyx mori PE=2 SV=1	9.493	20.8824	6	6	6	37.7		3.46	6
High	S5MNS9	Truncated actin-4 OS=Bombyx mori PE=2 SV=1	9.493	19.9438	6	6	6	39.4		3.46	6
High	S5M6A0	Actin-4 OS=Bombyx mori PE=2 SV=1	9.493	18.883	6	6	6	41.9		3.46	6
High	S5M0Z6	Actin-4 OS=Bombyx mori PE=2 SV=1	9.493	18.883	6	6	6	41.8		3.46	6
High	S5MNL8	Truncated actin-4 OS=Bombyx mori PE=2 SV=1	9.493	20.8824	6	6	6	37.7		3.46	6
High	S5M4A7	Actin-4 OS=Bombyx mori PE=2 SV=1	9.493	18.883	6	6	6	41.8		3.46	6
High	H9J1T1	Uncharacterized protein OS=Bombyx mori PE=4 SV=1	9.272	5.09745	3	4	3	74.6		6	3
High	H9J608	Uncharacterized protein OS=Bombyx mori PE=4 SV=1	9.188	4.61422	5	5	5	149.1		6.28	5
High	H9JED2	60S ribosomal protein L5 OS=Bombyx mori GN=RpL5 PE=3 SV=1	9.179	22.5589	6	7	6	34		7.68	6
High	O76190	60S ribosomal protein L5 OS=Bombyx mori GN=RpL5 PE=2 SV=1	9.179	22.408	6	7	6	34.4		7.68	6
High	S5M0U7	Actin-4 OS=Bombyx mori PE=2 SV=1	8.979	19.4149	6	6	6	41.8		1.72	6
High	S5M6C7	Actin-4 OS=Bombyx mori PE=2 SV=1	8.979	19.4149	6	6	6	41.7		1.72	6
High	S5M6F6	Actin-4 OS=Bombyx mori PE=2 SV=1	8.979	19.4149	6	6	6	41.8		1.72	6
High	S5MNP0	Actin-4 OS=Bombyx mori PE=2 SV=1	8.979	19.4149	6	6	6	41.8		1.72	6
High	S5M6G7	Actin-4 OS=Bombyx mori PE=2 SV=1	8.817	17.5532	6	6	6	41.7		3.46	6
High	S5MIB2	Actin-4 OS=Bombyx mori PE=2 SV=1	8.817	17.5532	6	6	6	41.8		3.46	6
High	S5MI98	Actin-4 OS=Bombyx mori PE=2 SV=1	8.817	17.5532	6	6	6	41.8		3.46	6
High	H9J523	Uncharacterized protein OS=Bombyx mori GN=LOC101735965 PE=3 SV=1	8.668	9.48617	3	3	1	28.1		4.97	3
High	H9JJ53	Uncharacterized protein OS=Bombyx mori GN=LOC732918 PE=4 SV=1	8.599	17.0616	5	5	5	46.1		4.06	5
High	Q1HQ53	Interleukin enhancer binding factor isoform 1 OS=Bombyx mori PE=2 SV=1	8.599	18.8482	5	5	5	41.3		4.06	5
High	S5MI86	Actin-4 OS=Bombyx mori PE=2 SV=1	8.521	19.6809	6	6	6	41.8		1.74	6
High	S5M688	Actin-4 OS=Bombyx mori PE=2 SV=1	8.521	19.6809	6	6	6	41.8		1.74	6
High	S5MIF5	Actin-4 OS=Bombyx mori PE=2 SV=1	8.521	19.6809	6	6	6	41.7		1.74	6
High	S5M6E7	Actin-4 OS=Bombyx mori PE=2 SV=1	8.521	19.6809	6	6	6	41.8		1.74	6
High	H9JPL2	60S ribosomal protein L18a OS=Bombyx mori GN=RpL18A PE=3 SV=1	8.306	23.1638	4	5	4	21		7.14	4
High	H9JEL8	Uncharacterized protein OS=Bombyx mori PE=4 SV=1	8.159	14.1079	2	2	2	26.3		3.42	2
High	H9JWR0	Uncharacterized protein OS=Bombyx mori PE=4 SV=1	8.096	5.33175	3	3	3	88.7		3.7	3
High	S5MNJ5	Actin-4 OS=Bombyx mori PE=2 SV=1	8.09	19.4149	6	6	6	41.8		3.46	6
High	S5M6A5	Actin-4 OS=Bombyx mori PE=2 SV=1	8.09	19.4149	6	6	6	41.7		3.46	6
High	P04829	Actin, cytoplasmic A3 OS=Bombyx mori PE=3 SV=3	8.09	19.4149	6	6	6	41.9		3.46	6
High	S5M481	Actin-4 OS=Bombyx mori PE=2 SV=1	8.09	19.4149	6	6	6	41.8		3.46	6
High	H9JQE8	Uncharacterized protein OS=Bombyx mori GN=LOC101746121 PE=4 SV=1	7.975	8.31296	6	6	4	91.7		6.3	6
High	Q5UAP3	Ribosomal protein S2 OS=Bombyx mori GN=RpS2 PE=2 SV=1	7.48	18.3908	5	5	5	28.1		6.3	5
High	H9JFI7	Uncharacterized protein OS=Bombyx mori PE=4 SV=1	7.464	12.3596	3	3	3	38.2		4.74	3
High	H9ISS5	Uncharacterized protein OS=Bombyx mori PE=4 SV=1	7.418	9.2973	6	6	6	102.6		0	6
High	H9J930	Uncharacterized protein OS=Bombyx mori GN=LOC101738262 PE=4 SV=1	7.197	6.45995	2	3	2	45.1		4.22	2
High	H9J8P6	Uncharacterized protein OS=Bombyx mori GN=LOC101740581 PE=4 SV=1	7.103	10	3	3	3	34.9		5.36	3
High	H9JR08	Uncharacterized protein OS=Bombyx mori PE=3 SV=1	7.095	8.28025	4	4	2	68.9		8.24	4
High	H9JRJ9	Uncharacterized protein OS=Bombyx mori PE=4 SV=2	7.039	3.58306	4	4	4	139.4		6.88	4
High	S5M4F4	Truncated actin-4 OS=Bombyx mori PE=2 SV=1	7.025	18.4615	5	5	5	36.1		3.46	5
High	S5MNI4	Truncated actin-4 OS=Bombyx mori PE=2 SV=1	7.025	17.6471	5	5	5	37.6		3.46	5
High	S5M4E9	Truncated actin-4 OS=Bombyx mori PE=2 SV=1	7.025	21.2014	5	5	5	31.3		3.46	5
High	H9JWN1	Uncharacterized protein OS=Bombyx mori GN=A1 PE=3 SV=1	7.025	15.9574	5	5	5	41.8		3.46	5
High	S5M115	Truncated actin-4 OS=Bombyx mori PE=2 SV=1	7.025	25.2101	5	5	5	26.3		3.46	5
High	S5M0Z1	Truncated actin-4 OS=Bombyx mori PE=2 SV=1	7.025	26.6667	5	5	5	25		3.46	5
High	H9JQQ1	Uncharacterized protein OS=Bombyx mori PE=3 SV=1	6.717	1.42349	3	3	3	283.6		3.7	3
High	H9J7A3	Uncharacterized protein OS=Bombyx mori PE=4 SV=1	6.58	9.83146	3	3	3	39.7		3.47	3
High	D7UT12	Loquacious OS=Bombyx mori GN=Loqs PE=2 SV=1	6.58	9.1623	3	3	3	42.3		3.47	3
High	H9JWT2	Uncharacterized protein OS=Bombyx mori GN=LOC692812 PE=4 SV=1	6.57	18.1347	4	4	4	42.8		3.8	4
High	Q5UAS6	60S ribosomal protein L13 OS=Bombyx mori GN=RpL13 PE=2 SV=1	6.451	19.0909	4	4	4	25.1		5.65	4
High	H9JSN0	Uncharacterized protein OS=Bombyx mori GN=DnaJ-2 PE=3 SV=1	6.364	10.7232	4	4	4	45.1		5.77	4
High	Q2F5I7	DnaJ homolog subfamily A member 1 OS=Bombyx mori PE=2 SV=1	6.364	10.7232	4	4	4	45.1		5.77	4
High	S5M110	Truncated actin-4 OS=Bombyx mori PE=2 SV=1	6.235	26.3158	4	4	4	20.8		3.46	4
High	P07836	Actin, muscle-type A1 OS=Bombyx mori PE=3 SV=1	6.149	13.0319	4	4	4	41.8		3.46	4
High	Q9U5G7	Ribosomal protein L3 (Fragment) OS=Bombyx mori GN=RPL3 PE=2 SV=1	5.48	14.6199	4	5	1	19.9		2.53	4
High	H9J9B1	Uncharacterized protein OS=Bombyx mori PE=4 SV=1	5.446	5.18591	3	3	3	108.6		0	3
High	H9JQ14	Uncharacterized protein OS=Bombyx mori PE=4 SV=1	5.402	5.72519	2	2	2	57.6		4.2	2
High	H9IUV8	Uncharacterized protein OS=Bombyx mori GN=LOC101739458 PE=4 SV=1	5.342	1.66493	1	1	1	108.3		2.14	1
High	P07837	Actin, muscle-type A2 OS=Bombyx mori PE=3 SV=1	5.283	11.1702	4	4	4	41.8		3.46	4
High	H9J1F0	Uncharacterized protein OS=Bombyx mori GN=RpL10A PE=4 SV=1	5.236	15.415	3	3	3	28.6		1.75	3
High	Q5UAS9	Ribosomal protein L10A OS=Bombyx mori GN=RpL10A PE=2 SV=1	5.236	17.9724	3	3	3	24.6		1.75	3
High	Q5UAS7	Ribosomal protein L12 OS=Bombyx mori GN=RpL12 PE=2 SV=1	5.141	14.6341	2	2	2	17.6		1.63	2
High	H9JY24	Uncharacterized protein OS=Bombyx mori GN=LOC101737588 PE=4 SV=2	5.021	16.0839	4	4	4	31.2		2.21	4
High	H9JSB8	Uncharacterized protein OS=Bombyx mori PE=4 SV=1	4.698	5.88235	1	1	1	38.9		2.1	1
High	A2A246	Y-box protein OS=Bombyx mori GN=ybp PE=2 SV=1	4.613	11.3971	2	2	2	29.3		4.79	2
High	H9ITE6	Uncharacterized protein OS=Bombyx mori GN=Ybp PE=4 SV=1	4.613	11.9691	2	2	2	27.7		4.79	2
High	H9JBJ2	Uncharacterized protein OS=Bombyx mori PE=4 SV=1	4.521	17.9856	3	3	3	15.5		4.04	3
High	S5MNT6	Actin-4 OS=Bombyx mori PE=2 SV=1	4.493	28.3186	3	3	3	12.5		3.46	3
High	Q5UAS1	60S ribosomal protein L18 OS=Bombyx mori GN=RpL18 PE=2 SV=1	4.449	19.1257	4	4	4	20.9		0	4
High	H9J813	Uncharacterized protein OS=Bombyx mori GN=LOC101745457 PE=4 SV=1	4.433	5.11727	2	3	2	54.3		0	2
High	Q5UAS0	60S ribosomal protein L18a OS=Bombyx mori GN=RpL18A PE=2 SV=1	4.333	15.8192	3	4	3	21		3.92	3
High	H9JMH2	Uncharacterized protein OS=Bombyx mori PE=4 SV=1	4.255	2.22222	2	2	2	131.3		3.97	2
High	D2Y4R2	Coatomer subunit alpha OS=Bombyx mori GN=COPA PE=2 SV=1	4.255	2.11382	2	2	2	138.2		3.97	2
High	Q5UAM4	Ribosomal protein S18 OS=Bombyx mori GN=RpS18 PE=2 SV=1	4.22	15.1316	2	2	2	17.7		2.96	2
High	H9J110	Uncharacterized protein OS=Bombyx mori GN=RpS18 PE=3 SV=1	4.22	16.7883	2	2	2	16		2.96	2
High	H9JRK3	Uncharacterized protein OS=Bombyx mori GN=LOC101735962 PE=4 SV=1	4.001	2.29555	1	1	1	78.4		2.6	1
High	H9JR47	Uncharacterized protein OS=Bombyx mori GN=TBPH PE=4 SV=1	3.988	2.82258	2	2	2	84.7		3.47	2
High	Q1HDZ2	TBPH OS=Bombyx mori PE=2 SV=1	3.988	7.34266	2	2	2	32		3.47	2
High	H9IVV5	Uncharacterized protein OS=Bombyx mori GN=LOC692963 PE=3 SV=1	3.766	10.6849	3	3	3	39.6		1.79	3
High	Q2F5M9	Phosphoribosyl pyrophosphate synthetase OS=Bombyx mori PE=2 SV=1	3.766	12.2642	3	3	3	34.6		1.79	3
High	Q5UAM9	40S ribosomal protein S14 OS=Bombyx mori GN=RpS14 PE=2 SV=1	3.765	15.894	2	2	2	16.2		3.85	2
High	H9J4W7	Uncharacterized protein OS=Bombyx mori PE=4 SV=1	3.736	8.4	2	2	2	28.3		3.61	2
High	A0A023PGU3	Coat protein OS=Bombyx mori Macula-like virus PE=4 SV=1	3.703	4.64135	1	1	1	25		2.18	1
High	F5HS65	Coat protein OS=Bombyx mori Macula-like virus PE=4 SV=1	3.703	4.64135	1	1	1	25		2.18	1
High	Q6AW70	Coat protein OS=Bombyx mori Macula-like virus PE=4 SV=1	3.703	4.64135	1	1	1	25		2.18	1
High	H9JEE2	Eukaryotic translation initiation factor 3 subunit I OS=Bombyx mori GN=eIF3i PE=3 SV=1	3.525	7.71513	2	2	2	37.8		0	2
High	Q1HPW4	Eukaryotic translation initiation factor 3 subunit I OS=Bombyx mori PE=2 SV=1	3.525	7.90274	2	2	2	36.9		0	2
High	Q1HQ29	DEAD box polypeptide 5 isoform 1 OS=Bombyx mori PE=2 SV=1	3.483	4.08163	2	2	0	59.7		4.5	2
High	H9IVQ5	Uncharacterized protein OS=Bombyx mori GN=LOC101743381 PE=3 SV=1	3.483	5.80475	2	2	0	42.5		4.5	2
High	H9JQE0	Uncharacterized protein OS=Bombyx mori GN=LOC732932 PE=3 SV=1	3.483	3.86643	2	2	0	63		4.5	2
High	Q1HQ28	DEAD box polypeptide 5 isoform 2 OS=Bombyx mori PE=2 SV=1	3.483	4.29688	2	2	0	56.5		4.5	2
High	Q5UAS3	Ribosomal protein L15 OS=Bombyx mori GN=RpL15 PE=2 SV=1	3.459	5.39216	1	2	1	24		2.07	1
High	Q3HM26	Sex-lethal isoform 1 OS=Bombyx mori GN=Sxl-1 PE=2 SV=1	3.456	8.03571	2	2	2	37.5		0	2
High	Q3HM25	Sex-lethal isoform 2 OS=Bombyx mori GN=Sxl-2 PE=2 SV=1	3.456	8.6262	2	2	2	34.6		0	2
High	Q25C95	Sex-lethal OS=Bombyx mori GN=Sxl PE=2 SV=1	3.456	8.03571	2	2	2	37.5		0	2
High	B3TGC1	Ribosomal protein S5 (Fragment) OS=Bombyx mori GN=RpS5 PE=3 SV=1	3.373	11.7073	2	3	2	22.8		4.22	2
High	Q5UAN9	Ribosomal protein S5 OS=Bombyx mori GN=RpS5 PE=2 SV=1	3.373	10.9589	2	3	2	24.5		4.22	2
High	Q5UAS4	Ribosomal protein L14 OS=Bombyx mori GN=RpL14 PE=2 SV=1	3.324	13.3333	2	2	2	18.6		2.04	2
High	H9JX29	Uncharacterized protein OS=Bombyx mori GN=RpL14 PE=4 SV=1	3.324	13.3333	2	2	2	18.6		2.04	2
High	H9JYJ8	Uncharacterized protein OS=Bombyx mori PE=3 SV=1	3.193	3.36788	1	1	1	42.1		2.05	1
High	Q9BLC5	Heat shock protein 83 OS=Bombyx mori GN=Hsp83 PE=1 SV=1	3.118	4.05028	2	2	2	82.4		0	2
High	F5ANK0	HSP90 (Fragment) OS=Bombyx mori GN=HSP90 PE=3 SV=1	3.118	4.26471	2	2	2	78.5		0	2
High	H9IYG1	Uncharacterized protein OS=Bombyx mori GN=LOC101737527 PE=4 SV=1	3.107	8.14815	2	2	2	30.1		0	2
High	H9JDJ7	Uncharacterized protein OS=Bombyx mori GN=LOC692361 PE=3 SV=1	3.101	7.06107	3	3	2	57.8		1.77	3
High	Q5UAT0	Ribosomal protein L10 OS=Bombyx mori GN=RpL10 PE=2 SV=1	3.025	9.58904	2	2	2	25.5		1.69	2
High	Q95P53	QM protein OS=Bombyx mori GN=QM PE=2 SV=1	3.025	9.58904	2	2	2	25.5		1.69	2
High	H9JEL7	Uncharacterized protein OS=Bombyx mori PE=4 SV=1	2.954	16.0256	2	3	2	17.1		1.99	2
High	Q6AW41	Cytoplasmic actin (Fragment) OS=Bombyx mori GN=A3 PE=4 SV=1	2.913	39.6226	2	2	2	5.5		1.72	2
High	B9VS67	HnRNPA/B-like 28 OS=Bombyx mori GN=hrp28 PE=2 SV=1	2.901	4.29688	1	1	1	28.2		1.97	1
High	A9QUN2	HnRNPA/B-like protein OS=Bombyx mori GN=hrp28 PE=2 SV=1	2.901	4.4	1	1	1	27.4		1.97	1
High	H9JSB7	Uncharacterized protein OS=Bombyx mori PE=4 SV=1	2.901	13.9241	1	1	1	8.9		1.97	1
High	H9IWA9	Uncharacterized protein OS=Bombyx mori GN=LOC101738312 PE=4 SV=1	2.897	3.58527	3	3	3	115.5		1.87	3
High	H9JBD7	Uncharacterized protein OS=Bombyx mori GN=LOC101737436 PE=4 SV=1	2.89	5.59611	2	2	2	45		1.92	2
High	H9JJX0	Uncharacterized protein OS=Bombyx mori PE=3 SV=2	2.828	5.71429	2	2	2	39		1.72	2
High	H9JSD7	Uncharacterized protein OS=Bombyx mori PE=4 SV=1	2.699	2.7833	1	1	1	56.9		1.77	1
High	A0A0A0QY84	Elongation factor 1-alpha OS=Bombyx mori PE=2 SV=1	2.666	2.37581	1	1	1	50.3		2.11	1
High	A8D3X4	Elongation factor 1-alpha (Fragment) OS=Bombyx mori GN=EF-1a PE=3 SV=1	2.666	2.66344	1	1	1	45.1		2.11	1
High	C0IRB4	Elongation factor 1-alpha (Fragment) OS=Bombyx mori GN=EF1a PE=2 SV=1	2.666	2.68949	1	1	1	44.7		2.11	1
High	H9J271	Elongation factor 1-alpha OS=Bombyx mori GN=EF1a PE=2 SV=1	2.666	2.37581	1	1	1	50.4		2.11	1
High	E0YRW9	Elongation factor 1-alpha (Fragment) OS=Bombyx mori GN=EF1a PE=3 SV=1	2.666	3.28358	1	1	1	36.6		2.11	1
High	H9JDB9	Elongation factor 1-alpha OS=Bombyx mori GN=LOC101743635 PE=3 SV=1	2.666	2.38095	1	1	1	50.6		2.11	1
High	A5JPM0	MLE protein OS=Bombyx mori PE=2 SV=1	2.636	2.29358	2	2	2	144.6		0	2
High	H9JMT7	Uncharacterized protein OS=Bombyx mori PE=4 SV=1	2.636	2.34742	2	2	2	141.4		0	2
High	H9J002	Uncharacterized protein OS=Bombyx mori GN=LOC101746688 PE=4 SV=1	2.572	2.41449	1	1	1	54.4		1.72	1
High	H9JMJ1	Uncharacterized protein OS=Bombyx mori GN=LOC101736594 PE=4 SV=1	2.42	2.00308	1	1	1	75.1		1.61	1
High	Q8T8B5	Tubulin alpha chain OS=Bombyx mori GN=bmtua2 PE=2 SV=1	2.418	3.33333	1	1	1	50		0	1
High	H9IZ57	Tubulin alpha chain OS=Bombyx mori GN=Tua2 PE=3 SV=1	2.418	3.34076	1	1	1	49.9		0	1
High	H9JV50	Tubulin alpha chain OS=Bombyx mori GN=Tua1 PE=3 SV=1	2.418	3.33333	1	1	1	49.9		0	1
High	O01956	Dead box protein 2 (Fragment) OS=Bombyx mori PE=2 SV=1	2.375	9.56522	1	1	0	12.6		2.73	1
High	H9JS21	Uncharacterized protein OS=Bombyx mori PE=4 SV=1	2.324	2.13465	1	1	1	68.2		2.13	1
High	H9JRG7	Uncharacterized protein OS=Bombyx mori GN=LOC101746075 PE=4 SV=1	2.292	4.95495	2	2	2	50		0	2
High	Q6F6B1	Y-box protein OS=Bombyx mori GN=BYB PE=2 SV=1	2.281	6.56371	1	1	1	27.6		2.6	1
High	H9JBE0	Uncharacterized protein OS=Bombyx mori GN=RpL23A PE=3 SV=1	2.223	2.85714	1	1	1	35.7		1.73	1
High	Q5UAR5	Ribosomal protein L23A OS=Bombyx mori GN=RpL23A PE=2 SV=1	2.223	2.84091	1	1	1	35.9		1.73	1
High	H9JWA9	Uncharacterized protein OS=Bombyx mori GN=LOC101735317 PE=4 SV=1	2.185	3.11615	1	1	1	38.2		2.54	1
High	H9JL27	Uncharacterized protein OS=Bombyx mori PE=4 SV=1	2.092	2.13904	1	1	1	63.9		2.03	1
High	Q5UAS5	Ribosomal protein L13A OS=Bombyx mori GN=RpL13A PE=2 SV=1	2.089	13.2353	3	3	3	23.3		0	3
High	Q2F695	Glycosyl-phosphatidyl-inositol-anchored protein OS=Bombyx mori PE=2 SV=1	2.057	1.95122	1	1	1	67.3		0	1
High	H9IV88	Uncharacterized protein OS=Bombyx mori GN=LOC693083 PE=4 SV=1	2.057	1.95122	1	1	1	67.3		0	1
High	H9IUN5	Uncharacterized protein OS=Bombyx mori GN=LOC101746148 PE=4 SV=1	2.047	2.21704	2	2	2	92.7		3.24	2
High	Q95V78	Cytoplasmic actin (Fragment) OS=Bombyx mori GN=A3 PE=4 SV=1	2.038	22.2222	1	1	1	4.7		1.72	1
High	Q5UAT3	Ribosomal protein L7A OS=Bombyx mori GN=RpL7A PE=2 SV=1	2.018	6.71642	2	2	2	30.3		0	2
High	H9JD13	Uncharacterized protein OS=Bombyx mori GN=Lark PE=4 SV=1	1.939	3.50318	1	1	1	35		1.91	1
High	Q5I7M6	Lark-PA OS=Bombyx mori GN=lark PE=2 SV=1	1.939	3.207	1	1	1	38.5		1.91	1
High	Q5UAM6	Ribosomal protein S16 OS=Bombyx mori GN=RpS16 PE=2 SV=1	1.887	15.2318	2	2	2	17.1		0	2
High	H9JIR0	Uncharacterized protein OS=Bombyx mori GN=RpS16 PE=3 SV=1	1.887	15.2318	2	2	2	17.2		0	2
High	H9JE53	Uncharacterized protein OS=Bombyx mori PE=4 SV=1	1.829	2.99539	1	1	1	47.9		0	1
High	Q0ZB76	Eukaryotic translation initiation factor 3 subunit C OS=Bombyx mori GN=eIF3-S8 PE=2 SV=1	1.826	2.39726	2	2	2	101.5		1.83	2
High	H9JTI9	Eukaryotic translation initiation factor 3 subunit C OS=Bombyx mori GN=eIF3c PE=3 SV=1	1.826	2.39726	2	2	2	101.5		1.83	2
High	E9KFH7	Glu-+ pro-tRNA synthetase (Fragment) OS=Bombyx mori PE=2 SV=1	1.762	8.95522	1	1	1	14.3		1.61	1
High	Q5UAT4	Ribosomal protein L7 OS=Bombyx mori GN=RpL7 PE=2 SV=1	1.741	4.08922	1	1	1	31.4		0	1
High	Q9XXZ6	Polyubiquitin OS=Bombyx mori GN=UBI3 PE=2 SV=1	1.684	19.2771	1	1	1	102.4		0	1
High	H9IWB8	Uncharacterized protein OS=Bombyx mori GN=LOC101740600 PE=4 SV=1	1.684	10.4575	1	1	1	17.2		0	1
High	Q9XXZ4	Ribosomal protein L40 OS=Bombyx mori GN=UBI1 PE=2 SV=1	1.684	12.4031	1	1	1	14.8		0	1
High	H9IVY4	Uncharacterized protein OS=Bombyx mori GN=Ubi3 PE=4 SV=1	1.684	21.0296	1	1	1	102.3		0	1
High	Q684K3	Translation initiation factor 2 gamma subunit OS=Bombyx mori GN=eIF2g PE=2 SV=1	1.657	2.35043	1	1	1	50.6		0	1
High	Q2PBA8	Putative H3K9 methyltransferase OS=Bombyx mori GN=su(var)3-9 PE=2 SV=1	1.657	1.85497	1	1	1	67.4		0	1
High	H9JPP4	Uncharacterized protein OS=Bombyx mori GN=Su(var)3-9 PE=4 SV=1	1.657	5.26316	1	1	1	24.1		0	1
High	H9JY66	Uncharacterized protein OS=Bombyx mori GN=LOC101739099 PE=4 SV=1	1.612	3.15534	1	1	1	46		2.09	1
High	H9IV17	Uncharacterized protein OS=Bombyx mori PE=3 SV=1	1.508	0.972447	1	1	1	70.3		1.78	1
High	H9JBN8	Uncharacterized protein OS=Bombyx mori PE=4 SV=1	1.508	1.92308	1	1	1	35.6		1.78	1
High	H9J0R5	Carbohydrate sulfotransferase OS=Bombyx mori PE=3 SV=1	1.504	5.71429	1	1	1	12.1		2.04	1
High	H9JRT5	Uncharacterized protein OS=Bombyx mori PE=4 SV=1	1.504	9.09091	1	1	1	7.2		2.04	1
High	H9JIQ8	Uncharacterized protein OS=Bombyx mori GN=LOC101740584 PE=4 SV=1	1.421	2.14724	1	1	1	71.7		1.62	1
High	H9J1A3	Uncharacterized protein OS=Bombyx mori PE=4 SV=1	1.373	2.12121	1	1	1	70.8		0	1
High	H9JY28	Uncharacterized protein OS=Bombyx mori PE=4 SV=1	1.369	5.69801	2	2	2	38.3		0	2
High	H9IVG1	Uncharacterized protein OS=Bombyx mori GN=LOC101737543 PE=3 SV=1	1.363	2.12766	1	1	1	74.9		0	1
High	H9U397	Hsp90-related protein TRAP1 OS=Bombyx mori PE=2 SV=1	1.363	2.0202	1	1	1	78.9		0	1
High	Q1HQ52	Interleukin enhancer binding factor isoform 2 OS=Bombyx mori PE=2 SV=1	1.359	12.6984	1	1	1	14.2		0	1
High	B7XFU6	Clathrin heavy chain OS=Bombyx mori GN=Chc PE=2 SV=1	1.359	1.36823	2	2	2	191.9		1.91	2
High	H9JF62	Uncharacterized protein OS=Bombyx mori PE=4 SV=1	1.345	2.33766	1	1	1	40.7		0	1
High	H9IWB1	Uncharacterized protein OS=Bombyx mori GN=LOC101738717 PE=4 SV=1	1.335	5.31915	2	2	2	51.3		0	2
High	Q2F5Z3	Double-stranded RNA-binding zinc finger protein JAZ OS=Bombyx mori PE=2 SV=1	1.244	3.48837	1	1	1	48.5		0	1
High	H9JE43	Uncharacterized protein OS=Bombyx mori GN=LOC692886 PE=3 SV=1	1.244	2.67857	1	1	1	63		0	1
High	H9IWP2	Uncharacterized protein OS=Bombyx mori PE=4 SV=1	1.228	10.8844	2	2	2	17.1		0	2
High	H9J907	Uncharacterized protein OS=Bombyx mori PE=4 SV=1	1.175	0.877193	1	1	1	127.7		0	1
High	Q25C94	Sex-lethal OS=Bombyx mori GN=Sxl PE=2 SV=1	1.146	4.48276	1	1	1	32.2		0	1
High	H9JNW1	Uncharacterized protein OS=Bombyx mori GN=LOC101739698 PE=4 SV=1	1.141	0.774443	1	1	1	116.4		1.81	1
High	H9IX21	Uncharacterized protein OS=Bombyx mori PE=4 SV=1	1.131	1.21777	1	1	1	164.6		0	1
High	H9IS76	Uncharacterized protein OS=Bombyx mori GN=LOC101737763 PE=4 SV=1	1.107	2.4453	2	2	2	86.9		2	2
High	Q5UAN7	Ribosomal protein S7 OS=Bombyx mori GN=RpS7 PE=2 SV=1	1.08	5.78947	1	1	1	21.8		1.94	1
High	H9IUN4	Uncharacterized protein OS=Bombyx mori GN=LOC101746432 PE=4 SV=1	1.059	0.35824	1	1	1	218.8		0	1
High	H9JDF4	Uncharacterized protein OS=Bombyx mori GN=LOC101736882 PE=4 SV=1	1.027	1.72956	1	1	1	72.1		0	1
High	H9JPF0	Uncharacterized protein OS=Bombyx mori PE=4 SV=1	0.972	0.527357	1	1	1	172.6		0	1
High	H9JXM3	Uncharacterized protein OS=Bombyx mori PE=4 SV=1	0.922	8.19672	1	2	1	13.6		1.72	1

## Sheet: +EDTA
Protein FDR Confidence	Accession	Description	Sum PEP Score	Coverage	# Peptides	# PSMs	# Unique Peptides	MW [kDa]	Modifications	Score A Sequest HT	# Peptides A Sequest HT
High	A9ZSZ2	Piwi-like protein Ago3 OS=Bombyx mori GN=AGO3 PE=1 SV=2	157.481	56.1555	46	83	46	104.5		149.56	46
High	Q2F5R4	Glutamate dehydrogenase OS=Bombyx mori GN=LOC692939 PE=2 SV=1	124.938	58.8448	35	63	35	61.4		143.5	35
High	H9IWP3	Uncharacterized protein OS=Bombyx mori PE=4 SV=1	111.811	21.0784	44	62	44	253.2		98.77	44
High	H9ITD6	Uncharacterized protein OS=Bombyx mori GN=LOC101745047 PE=4 SV=1	108.712	48.0932	28	50	28	51.2		111.63	28
High	Q0N2S4	Polyadenylate-binding protein OS=Bombyx mori GN=PAbp PE=2 SV=1	91.19	45.6053	28	46	28	67.5		90.73	28
High	H9JEC8	Uncharacterized protein OS=Bombyx mori GN=LOC101736011 PE=4 SV=1	88.77	25.3165	40	46	40	216.4		80.5	40
High	A8D8P8	Piwi-like protein Siwi OS=Bombyx mori GN=Siwi PE=1 SV=1	75.188	40.9344	33	38	33	101.3		70.04	33
High	H9J1T2	Uncharacterized protein OS=Bombyx mori GN=Pabp PE=4 SV=1	72.201	44.3966	22	37	22	52.5		76.86	22
High	H9ITE8	Uncharacterized protein OS=Bombyx mori PE=4 SV=1	63.421	27.5229	34	37	34	159.1		50.65	34
High	F8UN44	Heat shock protein 70-3 OS=Bombyx mori GN=HSP70 PE=2 SV=1	62.781	43.0534	25	29	21	72.7		60.41	25
High	H9JAF0	Uncharacterized protein OS=Bombyx mori PE=4 SV=1	58.533	22.7053	26	26	26	165.9		44.96	26
High	O76180	Heat shock 70 kD protein cognate OS=Bombyx mori PE=2 SV=1	57.308	39.0578	23	26	19	73.1		52.25	23
High	L0GD06	Glucose-regulated protein 78 OS=Bombyx mori GN=grp78 PE=2 SV=1	57.308	39.0578	23	26	19	73.1		52.25	23
High	Q8N0P2	Heat shock cognate protein OS=Bombyx mori GN=BmHSC70-4 PE=2 SV=1	55.412	38.829	22	26	18	71.1		52.13	22
High	H9JWR0	Uncharacterized protein OS=Bombyx mori PE=4 SV=1	54.699	18.2464	15	23	15	88.7		46.04	15
High	S5M4C6	Actin-4 OS=Bombyx mori PE=2 SV=1	48.377	39.8936	13	24	4	41.8		43.71	13
High	S5M4E2	Actin-4 OS=Bombyx mori PE=2 SV=1	48.377	39.8936	13	24	4	41.8		43.71	13
High	S5M0Y7	Actin-4 OS=Bombyx mori PE=2 SV=1	48.377	39.8936	13	24	4	41.8		43.71	13
High	S5M0T7	Actin-4 OS=Bombyx mori PE=2 SV=1	48.377	39.8936	13	24	4	41.9		43.71	13
High	S5MIH0	Actin-4 OS=Bombyx mori PE=2 SV=1	48.377	39.8936	13	24	4	41.8		43.71	13
High	S5M6E1	Actin-4 OS=Bombyx mori PE=2 SV=1	48.377	39.8936	13	24	4	41.8		43.71	13
High	S5M0U2	Actin-4 OS=Bombyx mori PE=2 SV=1	48.377	39.8936	13	24	4	41.8		43.71	13
High	S5MNR3	Actin-4 OS=Bombyx mori PE=2 SV=1	48.377	39.8936	13	24	4	41.8		43.71	13
High	S5MI82	Actin-4 OS=Bombyx mori PE=2 SV=1	48.377	39.8936	13	24	4	41.8		43.71	13
High	S5M6C1	Actin-4 OS=Bombyx mori PE=2 SV=1	48.377	39.8936	13	24	4	41.8		43.71	13
High	S5M0W2	Actin-4 OS=Bombyx mori PE=2 SV=1	48.377	39.8936	13	24	4	41.7		43.71	13
High	S5M4F8	Actin-4 OS=Bombyx mori PE=2 SV=1	48.377	39.8936	13	24	4	41.8		43.71	13
High	S5MNM5	Actin-4 OS=Bombyx mori PE=2 SV=1	48.377	39.8936	13	24	4	41.8		43.71	13
High	S5MNH8	Actin-4 OS=Bombyx mori PE=2 SV=1	48.377	39.8936	13	24	4	41.7		43.71	13
High	S5MIE3	Actin-4 OS=Bombyx mori PE=2 SV=1	48.377	39.8936	13	24	4	41.8		43.71	13
High	S5MNR8	Actin-4 OS=Bombyx mori PE=2 SV=1	48.377	39.8936	13	24	4	41.7		43.71	13
High	S5M0X0	Actin-4 OS=Bombyx mori PE=2 SV=1	48.377	39.8936	13	24	4	41.8		43.71	13
High	S5M6D6	Actin-4 OS=Bombyx mori PE=2 SV=1	48.377	39.8936	13	24	4	41.8		43.71	13
High	S5MNJ0	Actin-4 OS=Bombyx mori PE=2 SV=1	48.377	39.8936	13	24	4	41.8		43.71	13
High	S5M0X5	Actin-4 OS=Bombyx mori PE=2 SV=1	48.377	39.8936	13	24	4	41.8		43.71	13
High	S5MNQ8	Actin-4 OS=Bombyx mori PE=2 SV=1	48.377	39.8936	13	24	4	41.8		43.71	13
High	S5M692	Actin-4 OS=Bombyx mori PE=2 SV=1	48.377	39.8936	13	24	4	41.8		43.71	13
High	S5M492	Actin-4 OS=Bombyx mori PE=2 SV=1	48.377	39.8936	13	24	4	41.8		43.71	13
High	S5M0Y3	Actin-4 OS=Bombyx mori PE=2 SV=1	48.377	39.8936	13	24	4	41.8		43.71	13
High	S5MNQ2	Actin-4 OS=Bombyx mori PE=2 SV=1	48.377	39.8936	13	24	4	41.8		43.71	13
High	S5MI94	Actin-4 OS=Bombyx mori PE=2 SV=1	48.377	39.8936	13	24	4	41.8		43.71	13
High	S5M6B0	Actin-4 OS=Bombyx mori PE=2 SV=1	48.377	39.8936	13	24	4	41.8		43.71	13
High	S5MNU1	Actin-4 OS=Bombyx mori PE=2 SV=1	48.377	39.8936	13	24	4	41.8		43.71	13
High	S5M105	Actin-4 OS=Bombyx mori PE=2 SV=1	48.377	39.8936	13	24	4	41.7		43.71	13
High	S5M125	Actin-4 OS=Bombyx mori PE=2 SV=1	48.377	39.8936	13	24	4	41.6		43.71	13
High	S5M4C1	Actin-4 OS=Bombyx mori PE=2 SV=1	48.377	39.8936	13	24	4	41.8		43.71	13
High	S5M497	Actin-4 OS=Bombyx mori PE=2 SV=1	48.377	39.8936	13	24	4	41.8		43.71	13
High	S5MNK0	Actin-4 OS=Bombyx mori PE=2 SV=1	48.377	39.8936	13	24	4	41.8		43.71	13
High	S5MIG4	Actin-4 OS=Bombyx mori PE=2 SV=1	48.377	39.8936	13	24	4	41.8		43.71	13
High	S5M4D6	Actin-4 OS=Bombyx mori PE=2 SV=1	48.377	39.8936	13	24	4	41.8		43.71	13
High	S5MID8	Actin-4 OS=Bombyx mori PE=2 SV=1	47.308	38.2979	12	23	4	41.8		43.71	12
High	S5MNM9	Actin-4 OS=Bombyx mori PE=2 SV=1	47.308	38.2979	12	23	4	41.8		43.71	12
High	S5M4D1	Actin-4 OS=Bombyx mori PE=2 SV=1	47.196	39.6277	12	23	4	41.7		41.99	12
High	S5M4B2	Actin-4 OS=Bombyx mori PE=2 SV=1	46.276	37.234	12	23	4	41.8		41.06	12
High	S5M120	Actin-4 OS=Bombyx mori PE=2 SV=1	45.935	34.3085	12	23	4	41.8		41.75	12
High	S5MIC9	Actin-4 OS=Bombyx mori PE=2 SV=1	45.935	34.3085	12	23	4	41.8		41.75	12
High	S5MNS4	Actin-4 OS=Bombyx mori PE=2 SV=1	45.935	34.3085	12	23	4	41.8		41.75	12
High	S5M6G1	Actin-4 OS=Bombyx mori PE=2 SV=1	45.935	34.3085	12	23	4	41.8		41.75	12
High	S5MNL3	Actin-4 OS=Bombyx mori PE=2 SV=1	45.618	35.3723	11	22	4	41.7		41.06	11
High	S5M0T2	Actin-4 OS=Bombyx mori PE=2 SV=1	45.277	32.4468	11	22	4	41.8		41.75	11
High	S5MI86	Actin-4 OS=Bombyx mori PE=2 SV=1	45.076	37.234	12	23	4	41.8		41.19	12
High	S5MIF5	Actin-4 OS=Bombyx mori PE=2 SV=1	45.076	37.234	12	23	4	41.7		41.19	12
High	S5M688	Actin-4 OS=Bombyx mori PE=2 SV=1	45.076	37.234	12	23	4	41.8		41.19	12
High	S5M6E7	Actin-4 OS=Bombyx mori PE=2 SV=1	45.076	37.234	12	23	4	41.8		41.19	12
High	P04829	Actin, cytoplasmic A3 OS=Bombyx mori PE=3 SV=3	44.568	36.9681	12	22	3	41.9		39.79	12
High	S5M6A5	Actin-4 OS=Bombyx mori PE=2 SV=1	44.568	36.9681	12	22	3	41.7		39.79	12
High	S5M481	Actin-4 OS=Bombyx mori PE=2 SV=1	44.568	36.9681	12	22	3	41.8		39.79	12
High	S5MNP0	Actin-4 OS=Bombyx mori PE=2 SV=1	44.311	36.7021	11	22	4	41.8		39.08	11
High	S5M0U7	Actin-4 OS=Bombyx mori PE=2 SV=1	44.311	36.7021	11	22	4	41.8		39.08	11
High	S5M6F6	Actin-4 OS=Bombyx mori PE=2 SV=1	44.311	36.7021	11	22	4	41.8		39.08	11
High	S5M6C7	Actin-4 OS=Bombyx mori PE=2 SV=1	44.311	36.7021	11	22	4	41.7		39.08	11
High	H9J9R7	Uncharacterized protein OS=Bombyx mori PE=4 SV=1	44.217	45.7227	14	20	14	38.1		42.73	14
High	H9JE95	Protein arginine N-methyltransferase OS=Bombyx mori GN=LOC101742218 PE=3 SV=1	43.963	32.8969	21	24	21	69.5		38.6	21
High	H9J7T4	Uncharacterized protein OS=Bombyx mori PE=3 SV=1	43.49	38.3721	11	21	4	38.1		36.14	11
High	S5MNL8	Truncated actin-4 OS=Bombyx mori PE=2 SV=1	42.854	40.2941	12	22	3	37.7		37.83	12
High	S5MIF9	Actin-4 OS=Bombyx mori PE=2 SV=1	42.854	36.4362	12	22	3	41.7		37.83	12
High	S5MNS9	Truncated actin-4 OS=Bombyx mori PE=2 SV=1	42.854	38.4831	12	22	3	39.4		37.83	12
High	S5MI90	Truncated actin-4 OS=Bombyx mori PE=2 SV=1	42.854	40.2941	12	22	3	37.7		37.83	12
High	S5M4A7	Actin-4 OS=Bombyx mori PE=2 SV=1	42.854	36.4362	12	22	3	41.8		37.83	12
High	S5M6A0	Actin-4 OS=Bombyx mori PE=2 SV=1	42.854	36.4362	12	22	3	41.9		37.83	12
High	S5M0Z6	Actin-4 OS=Bombyx mori PE=2 SV=1	42.854	36.4362	12	22	3	41.8		37.83	12
High	S5M4H4	Actin-4 OS=Bombyx mori PE=2 SV=1	41.404	33.7766	12	22	3	41.8		40.04	12
High	S5M4A1	Actin-4 OS=Bombyx mori PE=2 SV=1	41.404	33.7766	12	22	3	41.8		40.04	12
High	S5MNK8	Actin-4 OS=Bombyx mori PE=2 SV=1	41.404	33.7766	12	22	3	41.8		40.04	12
High	S5M683	Actin-4 OS=Bombyx mori PE=2 SV=1	41.404	33.7766	12	22	3	41.8		40.04	12
High	S5MI98	Actin-4 OS=Bombyx mori PE=2 SV=1	40.691	35.1064	12	22	3	41.8		37.76	12
High	S5MIB2	Actin-4 OS=Bombyx mori PE=2 SV=1	40.691	35.1064	12	22	3	41.8		37.76	12
High	Q5UAP2	Ribosomal protein S3 OS=Bombyx mori GN=RpS3 PE=2 SV=1	40.262	73.251	16	18	16	26.8		37	16
High	H9JMW4	40S ribosomal protein S4 OS=Bombyx mori GN=RpS4 PE=3 SV=1	39.177	62.0408	17	21	17	27.5		41.14	17
High	Q5UAP0	40S ribosomal protein S4 OS=Bombyx mori GN=RpS4 PE=2 SV=1	39.177	57.7947	17	21	17	29.6		41.14	17
High	S5MNI4	Truncated actin-4 OS=Bombyx mori PE=2 SV=1	39.045	37.0588	11	20	2	37.6		33.92	11
High	S5M6G7	Actin-4 OS=Bombyx mori PE=2 SV=1	38.249	29.5213	11	21	3	41.7		35.8	11
High	S5MIA3	Actin-4 OS=Bombyx mori PE=2 SV=1	37.971	31.383	11	16	4	41.8		34.12	11
High	S5MNJ5	Actin-4 OS=Bombyx mori PE=2 SV=1	37.596	30.8511	11	20	2	41.8		36.13	11
High	H9J7T5	Uncharacterized protein OS=Bombyx mori PE=3 SV=1	36.517	40.824	10	19	3	29.8		32.47	10
High	S5M4F4	Truncated actin-4 OS=Bombyx mori PE=2 SV=1	35.945	30.1538	9	18	2	36.1		31.96	9
High	H9JWN1	Uncharacterized protein OS=Bombyx mori GN=A1 PE=3 SV=1	35.301	26.0638	10	19	0	41.8		33.73	10
High	H9JS21	Uncharacterized protein OS=Bombyx mori PE=4 SV=1	34.791	28.4072	14	16	14	68.2		28	14
High	H9IWA9	Uncharacterized protein OS=Bombyx mori GN=LOC101738312 PE=4 SV=1	32.068	20.3488	16	17	16	115.5		19.48	16
High	H9JQE8	Uncharacterized protein OS=Bombyx mori GN=LOC101746121 PE=4 SV=1	31.267	19.5599	15	18	12	91.7		40.86	15
High	Q2F6A0	Exuperantia OS=Bombyx mori PE=2 SV=1	30.618	30.0242	10	11	10	45.8		19.55	10
High	P07837	Actin, muscle-type A2 OS=Bombyx mori PE=3 SV=1	30.058	26.8617	10	18	1	41.8		29.75	10
High	H9JQ14	Uncharacterized protein OS=Bombyx mori PE=4 SV=1	28.658	21.5649	10	11	10	57.6		27.72	10
High	S5M4E9	Truncated actin-4 OS=Bombyx mori PE=2 SV=1	27.903	24.3816	7	15	1	31.3		28.29	7
High	S5M0Z1	Truncated actin-4 OS=Bombyx mori PE=2 SV=1	27.903	30.6667	7	15	1	25		28.29	7
High	S5M115	Truncated actin-4 OS=Bombyx mori PE=2 SV=1	27.903	28.9916	7	15	1	26.3		28.29	7
High	A7LNN5	Piwi-like protein (Fragment) OS=Bombyx mori GN=siwi2 PE=2 SV=1	27.507	58.5492	11	15	11	22.2		27.34	11
High	P07836	Actin, muscle-type A1 OS=Bombyx mori PE=3 SV=1	27.338	23.1383	9	12	0	41.8		26.11	9
High	H9JVA1	Uncharacterized protein OS=Bombyx mori GN=Sqd PE=4 SV=1	24.443	19.5122	4	7	4	30.9		23.13	4
High	Q64FN2	40S ribosomal protein S3a OS=Bombyx mori PE=2 SV=1	24.296	33.8403	9	13	9	29.7		23.64	9
High	H9JVK4	Uncharacterized protein OS=Bombyx mori GN=RpL3 PE=3 SV=1	23.702	33.5	12	12	2	45.5		24.2	12
High	S5M110	Truncated actin-4 OS=Bombyx mori PE=2 SV=1	23.016	26.8421	5	12	1	20.8		20.72	5
High	H9JDJ7	Uncharacterized protein OS=Bombyx mori GN=LOC692361 PE=3 SV=1	22.801	20.9924	9	11	8	57.8		28.56	9
High	H9IX47	Uncharacterized protein OS=Bombyx mori GN=LOC101746969 PE=4 SV=1	22.342	49.1803	8	10	8	20.8		20.5	8
High	H9JR08	Uncharacterized protein OS=Bombyx mori PE=3 SV=1	22.19	16.879	9	13	6	68.9		25.16	9
High	H9JWT2	Uncharacterized protein OS=Bombyx mori GN=LOC692812 PE=4 SV=1	22.034	25.1295	8	9	8	42.8		12.27	8
High	H9JJ16	DNA topoisomerase OS=Bombyx mori PE=3 SV=1	21.811	18.712	14	14	14	92.4		17.72	14
High	Q5UAU1	60S acidic ribosomal protein P0 OS=Bombyx mori GN=RpP0 PE=2 SV=1	20.816	37.3418	10	12	10	34.2		23.73	10
High	Q5UAT1	Ribosomal protein L9 OS=Bombyx mori GN=RpL9 PE=2 SV=1	20.663	45.2632	8	9	8	21.4		14.39	8
High	Q5UAN6	40S ribosomal protein S8 OS=Bombyx mori GN=RpS8 PE=2 SV=1	20.2	41.3462	7	7	7	23.8		15.85	7
High	Q5UAT8	Ribosomal protein L3 OS=Bombyx mori GN=RpL3 PE=2 SV=1	20.065	30.5085	11	11	1	47.1		23.21	11
High	H9IV88	Uncharacterized protein OS=Bombyx mori GN=LOC693083 PE=4 SV=1	19.285	15.7724	9	9	9	67.3		16.42	9
High	Q2F695	Glycosyl-phosphatidyl-inositol-anchored protein OS=Bombyx mori PE=2 SV=1	19.285	15.7724	9	9	9	67.3		16.42	9
High	H9JTI9	Eukaryotic translation initiation factor 3 subunit C OS=Bombyx mori GN=eIF3c PE=3 SV=1	19.277	12.5571	11	11	11	101.5		20.02	11
High	Q0ZB76	Eukaryotic translation initiation factor 3 subunit C OS=Bombyx mori GN=eIF3-S8 PE=2 SV=1	19.277	12.5571	11	11	11	101.5		20.02	11
High	H9JLK5	Uncharacterized protein OS=Bombyx mori GN=Ago2 PE=3 SV=1	18.641	10.5368	9	10	9	112.7		21.19	9
High	H9JQQ1	Uncharacterized protein OS=Bombyx mori PE=3 SV=1	18.119	4.03321	8	10	8	283.6		20.84	8
High	H9JRJ9	Uncharacterized protein OS=Bombyx mori PE=4 SV=2	18.092	8.55049	8	8	8	139.4		15.08	8
High	H9JJX0	Uncharacterized protein OS=Bombyx mori PE=3 SV=2	18.028	22.2857	7	9	1	39		17.5	7
High	A9QUN2	HnRNPA/B-like protein OS=Bombyx mori GN=hrp28 PE=2 SV=1	17.575	38.4	7	7	3	27.4		15.33	7
High	B9VS67	HnRNPA/B-like 28 OS=Bombyx mori GN=hrp28 PE=2 SV=1	17.575	37.5	7	7	3	28.2		15.33	7
High	Q5UAT7	Ribosomal protein L4 OS=Bombyx mori GN=RpL4 PE=2 SV=1	17.361	20.5607	9	11	9	48.1		18.55	9
High	H9IX17	Uncharacterized protein OS=Bombyx mori GN=RpL4 PE=4 SV=1	17.361	20.2765	9	11	9	48.8		18.55	9
High	H9JGS9	Uncharacterized protein OS=Bombyx mori PE=3 SV=1	16.616	10.0474	10	10	10	119.9		18.83	10
High	A6P319	HSP70 OS=Bombyx mori GN=BmHsp70 PE=2 SV=1	16.412	8.90625	5	6	4	70.2		14.08	5
High	H9J524	Uncharacterized protein OS=Bombyx mori GN=Hsp-70 PE=3 SV=1	16.412	10.2703	5	6	4	60.3		14.08	5
High	F8UN42	Heat shock protein 70B OS=Bombyx mori PE=2 SV=1	16.412	8.90625	5	6	4	70.4		14.08	5
High	Q2F683	Heat shock protein 70 OS=Bombyx mori PE=2 SV=1	16.412	8.43195	5	6	4	73.5		14.08	5
High	Q59HV7	Argonaute 2 OS=Bombyx mori GN=ago2 PE=2 SV=2	16.069	9.24855	8	9	8	116.4		19.16	8
High	Q17201	Bmsqd-2 OS=Bombyx mori PE=2 SV=1	15.879	13.5314	3	4	3	32.5		12.03	3
High	Q17200	Bmsqd-1 OS=Bombyx mori PE=2 SV=1	15.879	14.2857	3	4	3	31		12.03	3
High	H9JV50	Tubulin alpha chain OS=Bombyx mori GN=Tua1 PE=3 SV=1	15.803	22.4444	7	8	7	49.9		10.6	7
High	H9J4W7	Uncharacterized protein OS=Bombyx mori PE=4 SV=1	15.633	34.4	9	10	9	28.3		14.06	9
High	Q5UAP3	Ribosomal protein S2 OS=Bombyx mori GN=RpS2 PE=2 SV=1	15.347	37.931	10	10	10	28.1		16.57	10
High	S5MNT6	Actin-4 OS=Bombyx mori PE=2 SV=1	15.33	29.2035	4	10	0	12.5		14.77	4
High	H9JED2	60S ribosomal protein L5 OS=Bombyx mori GN=RpL5 PE=3 SV=1	15.327	42.0875	10	11	10	34		13.6	10
High	O76190	60S ribosomal protein L5 OS=Bombyx mori GN=RpL5 PE=2 SV=1	15.327	41.806	10	11	10	34.4		13.6	10
High	H9JL58	Uncharacterized protein OS=Bombyx mori GN=LOC101735665 PE=3 SV=1	15.154	9.90854	6	8	5	74		18.42	6
High	H9IS77	Uncharacterized protein OS=Bombyx mori GN=LOC101744691 PE=4 SV=1	15.023	4.75819	5	7	5	142.7		9.49	5
High	Q70YZ3	60S acidic ribosomal protein P0 OS=Bombyx mori GN=p0 PE=2 SV=1	14.93	31.3291	9	10	9	34.1		18.27	9
High	H9IWL2	Uncharacterized protein OS=Bombyx mori PE=4 SV=1	14.764	6.10738	9	9	9	169.5		12.13	9
High	F8UN43	Heat shock protein 68 OS=Bombyx mori GN=LOC100862772 PE=2 SV=1	14.715	6.52866	4	5	3	69.3		11.78	4
High	H9J1L4	Uncharacterized protein OS=Bombyx mori GN=Pum PE=4 SV=1	14.707	18.8377	9	9	9	54.5		19.03	9
High	H9J7H4	Uncharacterized protein OS=Bombyx mori GN=LOC101739513 PE=4 SV=1	14.417	9.68784	8	8	8	104		11.86	8
High	H9JV84	Uncharacterized protein OS=Bombyx mori GN=LOC101742495 PE=4 SV=2	14.414	20.4545	5	6	5	29.2		13.19	5
High	H9JSB8	Uncharacterized protein OS=Bombyx mori PE=4 SV=1	14.393	21.123	6	7	2	38.9		13.14	6
High	H9J9B1	Uncharacterized protein OS=Bombyx mori PE=4 SV=1	14.317	7.82779	6	6	6	108.6		11.48	6
High	H9ISS5	Uncharacterized protein OS=Bombyx mori PE=4 SV=1	14.288	9.40541	6	6	6	102.6		15.03	6
High	H9JFI7	Uncharacterized protein OS=Bombyx mori PE=4 SV=1	14.111	19.382	7	8	7	38.2		14.8	7
High	H9IZ57	Tubulin alpha chain OS=Bombyx mori GN=Tua2 PE=3 SV=1	13.814	20.49	6	7	6	49.9		8.62	6
High	Q8T8B5	Tubulin alpha chain OS=Bombyx mori GN=bmtua2 PE=2 SV=1	13.814	20.4444	6	7	6	50		8.62	6
High	H9JQ25	Uncharacterized protein OS=Bombyx mori GN=LOC101740338 PE=3 SV=1	13.784	8.71849	7	8	7	104.6		15.24	7
High	H9JMH2	Uncharacterized protein OS=Bombyx mori PE=4 SV=1	13.648	4.95726	5	5	5	131.3		11.01	5
High	D2Y4R2	Coatomer subunit alpha OS=Bombyx mori GN=COPA PE=2 SV=1	13.648	4.71545	5	5	5	138.2		11.01	5
High	Q5UAM6	Ribosomal protein S16 OS=Bombyx mori GN=RpS16 PE=2 SV=1	13.222	43.7086	8	8	8	17.1		15.51	8
High	H9JIR0	Uncharacterized protein OS=Bombyx mori GN=RpS16 PE=3 SV=1	13.222	43.7086	8	8	8	17.2		15.51	8
High	Q5UAT3	Ribosomal protein L7A OS=Bombyx mori GN=RpL7A PE=2 SV=1	12.788	18.6567	5	5	5	30.3		10.51	5
High	H9J135	Uncharacterized protein OS=Bombyx mori GN=LOC101741519 PE=4 SV=1	12.142	23.3422	7	11	7	43		14.64	7
High	H9J9W8	Uncharacterized protein OS=Bombyx mori GN=LOC101740629 PE=3 SV=1	12.091	4.09712	2	3	0	72.7		9.25	2
High	H9J7Z2	Uncharacterized protein OS=Bombyx mori PE=4 SV=1	12.056	9.33219	8	8	8	130		11.46	8
High	P52273	Tubulin alpha chain OS=Bombyx mori PE=2 SV=1	11.979	19.1111	6	6	6	49.9		10.6	6
High	H9JDF4	Uncharacterized protein OS=Bombyx mori GN=LOC101736882 PE=4 SV=1	11.877	9.90566	6	6	6	72.1		13.49	6
High	Q5UAM9	40S ribosomal protein S14 OS=Bombyx mori GN=RpS14 PE=2 SV=1	11.876	27.8146	3	3	3	16.2		8.35	3
High	D3KYU8	Pumilio (Fragment) OS=Bombyx mori GN=pum PE=2 SV=1	11.622	18.5096	7	7	7	46.1		14.38	7
High	H9JBE9	Uncharacterized protein OS=Bombyx mori PE=4 SV=1	11.597	9.46746	7	7	7	95.8		7.15	7
High	H9JBF0	Uncharacterized protein OS=Bombyx mori GN=LOC101746324 PE=4 SV=1	11.43	17.9191	5	5	5	37.9		12.04	5
High	H9J813	Uncharacterized protein OS=Bombyx mori GN=LOC101745457 PE=4 SV=1	11.423	16.2047	6	7	6	54.3		10.65	6
High	H9J7A3	Uncharacterized protein OS=Bombyx mori PE=4 SV=1	11.404	28.0899	6	7	6	39.7		14.28	6
High	Q1HPW4	Eukaryotic translation initiation factor 3 subunit I OS=Bombyx mori PE=2 SV=1	11.293	18.541	5	5	5	36.9		9.73	5
High	H9JEE2	Eukaryotic translation initiation factor 3 subunit I OS=Bombyx mori GN=eIF3i PE=3 SV=1	11.293	18.1009	5	5	5	37.8		9.73	5
High	H9JMC0	Uncharacterized protein OS=Bombyx mori GN=LOC101742881 PE=3 SV=1	11.286	24.7312	6	6	6	42.4		8.04	6
High	Q6AW41	Cytoplasmic actin (Fragment) OS=Bombyx mori GN=A3 PE=4 SV=1	11.264	39.6226	2	8	0	5.5		10.14	2
High	Q5UAN5	Ribosomal protein S9 OS=Bombyx mori GN=RpS9 PE=2 SV=1	11.155	37.6289	9	10	9	22.6		17.77	9
High	H9IWV0	Uncharacterized protein OS=Bombyx mori GN=LOC101742083 PE=4 SV=1	10.869	37.8378	6	6	6	21		12.44	6
High	B3TGC1	Ribosomal protein S5 (Fragment) OS=Bombyx mori GN=RpS5 PE=3 SV=1	10.846	19.0244	4	5	4	22.8		9.97	4
High	Q5UAN9	Ribosomal protein S5 OS=Bombyx mori GN=RpS5 PE=2 SV=1	10.846	17.8082	4	5	4	24.5		9.97	4
High	H9J608	Uncharacterized protein OS=Bombyx mori PE=4 SV=1	10.819	6.88351	7	7	7	149.1		10.96	7
High	C5HJY4	Pumilio (Fragment) OS=Bombyx mori PE=2 SV=1	10.777	18.4066	6	6	6	41.1		12.13	6
High	H9JU64	Uncharacterized protein OS=Bombyx mori GN=RpL6 PE=4 SV=1	10.683	28.0769	8	8	1	29		5.74	8
High	H9J930	Uncharacterized protein OS=Bombyx mori GN=LOC101738262 PE=4 SV=1	10.515	13.9535	4	4	4	45.1		6.88	4
High	Q5UAM4	Ribosomal protein S18 OS=Bombyx mori GN=RpS18 PE=2 SV=1	10.447	32.2368	5	5	5	17.7		10.52	5
High	A2A246	Y-box protein OS=Bombyx mori GN=ybp PE=2 SV=1	10.413	18.75	3	3	3	29.3		8.5	3
High	H9ITE6	Uncharacterized protein OS=Bombyx mori GN=Ybp PE=4 SV=1	10.413	19.6911	3	3	3	27.7		8.5	3
High	H9JS78	Uncharacterized protein OS=Bombyx mori PE=4 SV=1	10.359	5.93963	4	4	4	111.1		10.51	4
High	Q5UAT5	Ribosomal protein L6 OS=Bombyx mori GN=RpL6 PE=2 SV=1	10.343	24.9084	8	8	1	30.6		8.52	8
High	H9J1F0	Uncharacterized protein OS=Bombyx mori GN=RpL10A PE=4 SV=1	10.243	21.3439	4	5	4	28.6		9.89	4
High	Q5UAS9	Ribosomal protein L10A OS=Bombyx mori GN=RpL10A PE=2 SV=1	10.243	24.8848	4	5	4	24.6		9.89	4
High	C7B7J4	Pumilo (Fragment) OS=Bombyx mori PE=2 SV=1	10.006	17.7994	5	5	5	35.3		12.3	5
High	H9JU13	Eukaryotic translation initiation factor 3 subunit A OS=Bombyx mori PE=3 SV=1	9.833	4.29043	6	6	6	140.1		10.88	6
High	H9IWB8	Uncharacterized protein OS=Bombyx mori GN=LOC101740600 PE=4 SV=1	9.772	37.9085	4	5	4	17.2		9.61	4
High	Q9XXZ4	Ribosomal protein L40 OS=Bombyx mori GN=UBI1 PE=2 SV=1	9.772	28.6822	4	5	4	14.8		9.61	4
High	Q9XXZ6	Polyubiquitin OS=Bombyx mori GN=UBI3 PE=2 SV=1	9.772	46.2212	4	5	4	102.4		9.61	4
High	H9IVY4	Uncharacterized protein OS=Bombyx mori GN=Ubi3 PE=4 SV=1	9.772	48.6309	4	5	4	102.3		9.61	4
High	Q5UAM7	Ribosomal protein S15A OS=Bombyx mori GN=RpS15A PE=2 SV=1	9.604	31.0078	4	4	4	14.7		7.24	4
High	Q5UAT2	Ribosomal protein L8 OS=Bombyx mori GN=RpL8 PE=2 SV=1	9.597	25.2918	6	7	6	27.9		10.84	6
High	H9JX29	Uncharacterized protein OS=Bombyx mori GN=RpL14 PE=4 SV=1	9.595	20.6061	3	3	3	18.6		5.24	3
High	Q5UAS4	Ribosomal protein L14 OS=Bombyx mori GN=RpL14 PE=2 SV=1	9.595	20.6061	3	3	3	18.6		5.24	3
High	H9JY24	Uncharacterized protein OS=Bombyx mori GN=LOC101737588 PE=4 SV=2	9.353	19.5804	5	5	5	31.2		7.46	5
High	Q5UAN7	Ribosomal protein S7 OS=Bombyx mori GN=RpS7 PE=2 SV=1	9.273	33.1579	5	5	5	21.8		7.14	5
High	Q1HQ29	DEAD box polypeptide 5 isoform 1 OS=Bombyx mori PE=2 SV=1	8.951	5.38033	3	5	1	59.7		13.14	3
High	Q1HQ28	DEAD box polypeptide 5 isoform 2 OS=Bombyx mori PE=2 SV=1	8.951	5.66406	3	5	1	56.5		13.14	3
High	H9JQE0	Uncharacterized protein OS=Bombyx mori GN=LOC732932 PE=3 SV=1	8.951	5.09666	3	5	1	63		13.14	3
High	Q8T8B2	Tubulin beta chain OS=Bombyx mori GN=bmtub2 PE=2 SV=1	8.825	14.094	5	7	5	50.2		11.22	5
High	H9JHY3	Uncharacterized protein OS=Bombyx mori PE=3 SV=1	8.825	15.5941	5	7	5	45.5		11.22	5
High	Q8T8B3	Tubulin beta chain OS=Bombyx mori GN=bmtub1 PE=2 SV=1	8.825	14.094	5	7	5	50.3		11.22	5
High	A1YVX3	Eukaryotic initiation factor 4E-2 OS=Bombyx mori PE=2 SV=1	8.817	14.2259	3	3	3	27.3		6.85	3
High	H9JVP2	Uncharacterized protein OS=Bombyx mori GN=LOC101745167 PE=3 SV=1	8.817	10.625	3	3	3	36.6		6.85	3
High	H9JDU2	Uncharacterized protein OS=Bombyx mori PE=4 SV=1	8.563	6.87398	3	3	3	69.9		7.41	3
High	Q1HDZ5	Eukaryotic translation initiation factor 3 subunit B OS=Bombyx mori GN=eIF3-S9 PE=2 SV=1	8.549	10.2158	6	6	6	80.6		6.25	6
High	H9JC69	Eukaryotic translation initiation factor 3 subunit B OS=Bombyx mori GN=eIF3-S9 PE=3 SV=1	8.549	10.2158	6	6	6	80.5		6.25	6
High	D7UT12	Loquacious OS=Bombyx mori GN=Loqs PE=2 SV=1	8.517	15.445	4	5	4	42.3		11.71	4
High	H9IVQ5	Uncharacterized protein OS=Bombyx mori GN=LOC101743381 PE=3 SV=1	8.444	5.80475	2	4	0	42.5		13.14	2
High	A8R081	Bombyx homolog of P-element somatic inhibitor OS=Bombyx mori GN=BmPSI PE=2 SV=1	8.398	10.6686	8	8	8	76.4		8.55	8
High	H9JPL2	60S ribosomal protein L18a OS=Bombyx mori GN=RpL18A PE=3 SV=1	8.34	25.4237	4	4	4	21		7.82	4
High	H9J110	Uncharacterized protein OS=Bombyx mori GN=RpS18 PE=3 SV=1	8.327	29.1971	4	4	4	16		8.21	4
High	A5HMG4	Adenosine deaminase (Fragment) OS=Bombyx mori GN=ADAR PE=2 SV=1	8.302	5.78947	3	3	3	62.3		7.65	3
High	H9JRN5	Uncharacterized protein OS=Bombyx mori PE=4 SV=1	8.302	5.83039	3	3	3	61.9		7.65	3
High	H9JR47	Uncharacterized protein OS=Bombyx mori GN=TBPH PE=4 SV=1	8.227	4.30108	3	3	3	84.7		8.45	3
High	Q1HDZ2	TBPH OS=Bombyx mori PE=2 SV=1	8.227	11.1888	3	3	3	32		8.45	3
High	H9JUA4	Uncharacterized protein OS=Bombyx mori GN=LOC101747174 PE=4 SV=2	7.867	4.1316	4	4	4	143.8		7.58	4
High	H9J4B7	Uncharacterized protein OS=Bombyx mori GN=RpS7 PE=4 SV=1	7.846	26.8041	4	4	4	22		4.88	4
High	H9JF20	Uncharacterized protein OS=Bombyx mori PE=4 SV=1	7.811	2.45692	5	6	5	351.9		4.87	5
High	H9J7Y0	Uncharacterized protein OS=Bombyx mori GN=LOC101740480 PE=4 SV=1	7.803	20.339	2	3	2	13.3		4.95	2
High	Q5UAT4	Ribosomal protein L7 OS=Bombyx mori GN=RpL7 PE=2 SV=1	7.68	16.7286	5	5	5	31.4		8.43	5
High	O76149	Tubulin beta chain OS=Bombyx mori PE=2 SV=1	7.675	12.0805	4	6	4	50.1		9.38	4
High	H9J8P6	Uncharacterized protein OS=Bombyx mori GN=LOC101740581 PE=4 SV=1	7.547	9.375	3	3	3	34.9		7.03	3
High	H9JH84	Uncharacterized protein OS=Bombyx mori GN=RpL11 PE=3 SV=1	7.517	22.5641	5	5	5	22.3		6.71	5
High	Q5UAS8	Ribosomal protein L11 OS=Bombyx mori GN=RpL11 PE=2 SV=1	7.517	22.5641	5	5	5	22.3		6.71	5
High	H9J476	Uncharacterized protein OS=Bombyx mori PE=4 SV=1	7.456	10.1852	7	7	7	69.6		6.95	7
High	H9JNW1	Uncharacterized protein OS=Bombyx mori GN=LOC101739698 PE=4 SV=1	7.447	4.25944	4	4	4	116.4		7.64	4
High	Q6F6B1	Y-box protein OS=Bombyx mori GN=BYB PE=2 SV=1	7.365	14.2857	2	2	2	27.6		5.82	2
High	Q9U5G7	Ribosomal protein L3 (Fragment) OS=Bombyx mori GN=RPL3 PE=2 SV=1	7.087	27.4854	5	5	1	19.9		9.23	5
High	H9JBJ2	Uncharacterized protein OS=Bombyx mori PE=4 SV=1	6.964	38.1295	5	5	5	15.5		6.82	5
High	H9IUV8	Uncharacterized protein OS=Bombyx mori GN=LOC101739458 PE=4 SV=1	6.938	2.70552	2	2	2	108.3		6.6	2
High	Q3HM26	Sex-lethal isoform 1 OS=Bombyx mori GN=Sxl-1 PE=2 SV=1	6.908	11.0119	3	3	3	37.5		7.22	3
High	Q25C95	Sex-lethal OS=Bombyx mori GN=Sxl PE=2 SV=1	6.908	11.0119	3	3	3	37.5		7.22	3
High	Q25C94	Sex-lethal OS=Bombyx mori GN=Sxl PE=2 SV=1	6.908	12.7586	3	3	3	32.2		7.22	3
High	H9JWX6	Uncharacterized protein OS=Bombyx mori GN=LOC101736620 PE=3 SV=1	6.907	3.16742	5	5	5	178		9.95	5
High	H9JWX5	Uncharacterized protein OS=Bombyx mori PE=3 SV=1	6.89	2.27625	4	4	2	194.1		8.72	4
High	H9JS20	Uncharacterized protein OS=Bombyx mori PE=4 SV=1	6.876	6.28019	3	5	3	67.6		8.49	3
High	H9J3E9	Uncharacterized protein OS=Bombyx mori GN=Vlg PE=3 SV=1	6.865	4.86224	2	2	2	67.8		4.75	2
High	B8YJN4	Vasa-like protein OS=Bombyx mori PE=2 SV=1	6.865	6.41026	2	2	2	51.9		4.75	2
High	O01378	BmVLG protein OS=Bombyx mori GN=BmVLG PE=1 SV=1	6.865	4.99168	2	2	2	65.9		4.75	2
High	F5ANK0	HSP90 (Fragment) OS=Bombyx mori GN=HSP90 PE=3 SV=1	6.807	4.26471	2	2	2	78.5		4.76	2
High	Q9BLC5	Heat shock protein 83 OS=Bombyx mori GN=Hsp83 PE=1 SV=1	6.807	4.05028	2	2	2	82.4		4.76	2
High	H9J6N5	Uncharacterized protein OS=Bombyx mori GN=Psf PE=4 SV=1	6.807	5.53846	3	3	3	75.3		5.69	3
High	Q0ZAL3	Splicing factor proline-and glutamine-rich OS=Bombyx mori GN=SFPQ PE=2 SV=1	6.807	5.61622	3	3	3	74.4		5.69	3
High	Q2F5M7	PTB-associated splicing factor OS=Bombyx mori PE=2 SV=1	6.807	5.61622	3	3	3	74.5		5.69	3
High	A8VTN6	Type IV collagen OS=Bombyx mori GN=Let-2 PE=2 SV=2	6.806	5.00611	4	4	2	82		6.43	4
High	H9IXX0	Tubulin alpha chain OS=Bombyx mori GN=LOC101745545 PE=3 SV=1	6.628	12.4444	4	4	4	49.8		5.78	4
High	H9J513	Tubulin beta chain OS=Bombyx mori GN=Tub4 PE=3 SV=1	6.574	8.72483	3	5	3	49.9		9.23	3
High	Q5I7M6	Lark-PA OS=Bombyx mori GN=lark PE=2 SV=1	6.548	9.0379	3	3	3	38.5		4.63	3
High	H9JD13	Uncharacterized protein OS=Bombyx mori GN=Lark PE=4 SV=1	6.548	9.87261	3	3	3	35		4.63	3
High	A8D3X4	Elongation factor 1-alpha (Fragment) OS=Bombyx mori GN=EF-1a PE=3 SV=1	6.507	8.23245	4	4	4	45.1		6.51	4
High	A0A0A0QY84	Elongation factor 1-alpha OS=Bombyx mori PE=2 SV=1	6.507	7.34341	4	4	4	50.3		6.51	4
High	H9J271	Elongation factor 1-alpha OS=Bombyx mori GN=EF1a PE=2 SV=1	6.507	7.34341	4	4	4	50.4		6.51	4
High	C0IRB4	Elongation factor 1-alpha (Fragment) OS=Bombyx mori GN=EF1a PE=2 SV=1	6.507	8.31296	4	4	4	44.7		6.51	4
High	H9J765	Uncharacterized protein OS=Bombyx mori GN=LOC101745493 PE=4 SV=1	6.465	10.1124	3	4	3	37.7		5.97	3
High	Q53EJ9	Type IV collagen (Fragment) OS=Bombyx mori PE=2 SV=1	6.248	3.94589	3	3	1	88.6		6.43	3
High	H9IWP2	Uncharacterized protein OS=Bombyx mori PE=4 SV=1	6.162	19.7279	3	3	3	17.1		6.1	3
High	Q5UAS7	Ribosomal protein L12 OS=Bombyx mori GN=RpL12 PE=2 SV=1	5.989	18.9024	3	3	3	17.6		6.65	3
High	E0YRW9	Elongation factor 1-alpha (Fragment) OS=Bombyx mori GN=EF1a PE=3 SV=1	5.936	8.0597	3	3	3	36.6		6.51	3
High	L8B3Q2	Kinesin-like protein OS=Bombyx mori GN=MCAK PE=2 SV=1	5.756	3.26531	2	2	2	81.6		4.69	2
High	A1E131	Kinesin-like protein OS=Bombyx mori PE=3 SV=2	5.756	3.82775	2	2	2	69.5		4.69	2
High	H9JSB7	Uncharacterized protein OS=Bombyx mori PE=4 SV=1	5.753	35.443	2	2	2	8.9		5.28	2
High	H9J523	Uncharacterized protein OS=Bombyx mori GN=LOC101735965 PE=3 SV=1	5.716	9.48617	3	3	1	28.1		5.61	3
High	P46874	Kinesin-like protein KLP2 (Fragment) OS=Bombyx mori PE=2 SV=1	5.694	10.582	4	4	4	43		4.76	4
High	Q5UAS3	Ribosomal protein L15 OS=Bombyx mori GN=RpL15 PE=2 SV=1	5.432	15.6863	3	3	3	24		5.12	3
High	Q3HM25	Sex-lethal isoform 2 OS=Bombyx mori GN=Sxl-2 PE=2 SV=1	5.419	7.66773	2	2	2	34.6		4.75	2
High	Q5UAS5	Ribosomal protein L13A OS=Bombyx mori GN=RpL13A PE=2 SV=1	5.213	17.1569	3	3	3	23.3		2.79	3
High	H9JR53	Uncharacterized protein OS=Bombyx mori GN=LOC101736496 PE=3 SV=1	5.2	2.14008	1	3	0	58.3		9.81	1
High	O01676	Tubulin beta chain OS=Bombyx mori PE=2 SV=1	5.137	10.7383	4	5	4	50.2		5.54	4
High	B7XFU6	Clathrin heavy chain OS=Bombyx mori GN=Chc PE=2 SV=1	4.959	3.74777	4	4	4	191.9		2.08	4
High	Q66SW3	Ribosomal protein S11 OS=Bombyx mori GN=S11 PE=2 SV=1	4.913	23.6842	4	4	4	17.7		6.1	4
High	H9JW78	Uncharacterized protein OS=Bombyx mori GN=RpS11 PE=3 SV=1	4.913	18.4615	4	4	4	22.7		6.1	4
High	Q2F5M9	Phosphoribosyl pyrophosphate synthetase OS=Bombyx mori PE=2 SV=1	4.832	12.8931	3	3	3	34.6		1.94	3
High	H9IVV5	Uncharacterized protein OS=Bombyx mori GN=LOC692963 PE=3 SV=1	4.832	11.2329	3	3	3	39.6		1.94	3
High	Q5UAN0	Ribosomal protein S13 OS=Bombyx mori GN=RpS13 PE=2 SV=1	4.77	28.4768	5	5	5	17.2		3.87	5
High	H9JFX7	Uncharacterized protein OS=Bombyx mori PE=1 SV=1	4.762	10.7744	3	3	3	34.1		4.4	3
High	A0A0H5AXR2	Maelstrom OS=Bombyx mori GN=mael PE=2 SV=1	4.762	9.03955	3	3	3	40.4		4.4	3
High	H9JSN0	Uncharacterized protein OS=Bombyx mori GN=DnaJ-2 PE=3 SV=1	4.721	5.23691	2	2	2	45.1		4.6	2
High	Q2F5I7	DnaJ homolog subfamily A member 1 OS=Bombyx mori PE=2 SV=1	4.721	5.23691	2	2	2	45.1		4.6	2
High	O01958	Dead box protein 4 (Fragment) OS=Bombyx mori PE=2 SV=1	4.697	29.2683	3	3	3	13.8		6	3
High	H9JVD7	Tubulin gamma chain OS=Bombyx mori GN=LOC101739639 PE=3 SV=1	4.586	4.31965	2	2	2	52		4.39	2
High	Q5UAS1	60S ribosomal protein L18 OS=Bombyx mori GN=RpL18 PE=2 SV=1	4.578	15.3005	3	3	3	20.9		1.88	3
High	H9IS48	Uncharacterized protein OS=Bombyx mori GN=LOC101742289 PE=3 SV=1	4.463	18.0952	4	5	4	32.9		0	4
High	H9JA81	Uncharacterized protein OS=Bombyx mori PE=4 SV=1	4.414	9.77011	2	3	2	38		6.88	2
High	Q6IE02	Mod(Mdg4)-heS00531 OS=Bombyx mori GN=mod(mdg4) PE=2 SV=1	4.414	9.88372	2	3	2	37.9		6.88	2
High	Q9GV27	Eukaryotic translation initiation factor 3 subunit H OS=Bombyx mori PE=2 SV=1	4.404	5.93472	2	2	2	38.6		2.39	2
High	Q5UAN3	Ribosomal protein S11-1 OS=Bombyx mori GN=RpS11-1 PE=2 SV=1	4.298	17.9487	3	3	3	18.2		4.41	3
High	H9JBD7	Uncharacterized protein OS=Bombyx mori GN=LOC101737436 PE=4 SV=1	4.233	5.59611	2	2	2	45		5.12	2
High	Q5UAR6	Ribosomal protein L23 OS=Bombyx mori GN=RpL23 PE=2 SV=1	4.205	17.8571	2	2	2	14.8		5.05	2
High	Q5UAS0	60S ribosomal protein L18a OS=Bombyx mori GN=RpL18A PE=2 SV=1	4.155	18.0791	3	3	3	21		4	3
High	H9JA60	Uncharacterized protein OS=Bombyx mori GN=LOC101738991 PE=4 SV=1	4.11	4.15512	1	2	1	38.6		5.6	1
High	H9J7V0	Eukaryotic translation initiation factor 3 subunit D OS=Bombyx mori GN=eIF3-S7 PE=3 SV=1	3.9	5.46448	2	2	2	62.4		4.74	2
High	Q0ZB77	Eukaryotic translation initiation factor 3 subunit D OS=Bombyx mori GN=eIF3-S7 PE=2 SV=1	3.9	5.46448	2	2	2	62.4		4.74	2
High	O01956	Dead box protein 2 (Fragment) OS=Bombyx mori PE=2 SV=1	3.751	15.6522	2	2	1	12.6		3.33	2
High	B8Y9D3	Vasa-like protein OS=Bombyx mori PE=2 SV=1	3.71	8.15451	1	1	1	25		2.27	1
High	B8YJN5	Vasa-like protein OS=Bombyx mori PE=2 SV=1	3.71	3.1614	1	1	1	65.8		2.27	1
High	H9J8D5	Kinesin-like protein OS=Bombyx mori PE=3 SV=1	3.686	1.62722	1	1	1	74.9		2.3	1
High	H9IU66	Uncharacterized protein OS=Bombyx mori PE=4 SV=1	3.523	7.64331	1	1	1	16.8		2.59	1
High	H9J1T1	Uncharacterized protein OS=Bombyx mori PE=4 SV=1	3.466	3.89805	2	2	2	74.6		3.79	2
High	H9J591	Tubulin alpha chain OS=Bombyx mori GN=Tua3 PE=3 SV=1	3.436	6.65138	2	2	2	48.3		2.11	2
High	Q8T8B4	Tubulin alpha chain OS=Bombyx mori GN=bmtua3 PE=2 SV=1	3.436	6.43016	2	2	2	49.9		2.11	2
High	H9J7P4	Uncharacterized protein OS=Bombyx mori GN=LOC101736643 PE=4 SV=2	3.428	6.84211	1	1	1	21.6		2.46	1
High	H9JQ89	Uncharacterized protein OS=Bombyx mori PE=4 SV=1	3.402	1.22929	2	2	2	208.9		2.28	2
High	Q8T8B0	Tubulin beta chain OS=Bombyx mori GN=bmtub4 PE=2 SV=1	3.401	7.3991	3	3	3	49.8		3.82	3
High	H9J1Q5	Tubulin beta chain OS=Bombyx mori PE=3 SV=1	3.401	7.51708	3	3	3	49		3.82	3
High	Q95V78	Cytoplasmic actin (Fragment) OS=Bombyx mori GN=A3 PE=4 SV=1	3.301	22.2222	1	1	0	4.7		2.51	1
High	H9ITX3	Uncharacterized protein OS=Bombyx mori GN=LOC101743038 PE=4 SV=1	3.29	2.86344	1	1	1	51.8		3.67	1
High	H9JS19	Uncharacterized protein OS=Bombyx mori GN=LOC101742859 PE=4 SV=1	3.283	13.6364	2	2	2	13.8		3.92	2
High	H9ITX4	Uncharacterized protein OS=Bombyx mori PE=4 SV=1	3.219	4.05904	1	1	1	31.9		2.97	1
High	H9JDB9	Elongation factor 1-alpha OS=Bombyx mori GN=LOC101743635 PE=3 SV=1	3.205	3.24675	2	2	2	50.6		4.32	2
High	H9JX57	Uncharacterized protein OS=Bombyx mori PE=4 SV=1	3.193	12.9032	1	1	1	13.9		2.55	1
High	H9IVG1	Uncharacterized protein OS=Bombyx mori GN=LOC101737543 PE=3 SV=1	3.188	2.12766	1	1	1	74.9		2.55	1
High	H9U397	Hsp90-related protein TRAP1 OS=Bombyx mori PE=2 SV=1	3.188	2.0202	1	1	1	78.9		2.55	1
High	B6UL36	Vasa-like protein (Fragment) OS=Bombyx mori PE=2 SV=1	3.155	2.21774	1	1	1	54.5		2.48	1
High	Q95P53	QM protein OS=Bombyx mori GN=QM PE=2 SV=1	3.103	7.76256	2	2	2	25.5		4	2
High	Q5UAT0	Ribosomal protein L10 OS=Bombyx mori GN=RpL10 PE=2 SV=1	3.103	7.76256	2	2	2	25.5		4	2
High	A7BJS5	Argonaute 1 OS=Bombyx mori GN=Ago1 PE=2 SV=1	3.059	2.41228	2	2	2	101.4		2.05	2
High	H9J5A7	Uncharacterized protein OS=Bombyx mori PE=4 SV=1	3.057	1.35135	2	2	2	202.3		2.08	2
High	H9JEL8	Uncharacterized protein OS=Bombyx mori PE=4 SV=1	3.029	6.22407	1	1	1	26.3		2.76	1
High	H9JP15	Uncharacterized protein OS=Bombyx mori GN=LOC101735618 PE=4 SV=1	2.969	1.98198	2	2	2	125.1		1.63	2
High	H9ISA9	Uncharacterized protein OS=Bombyx mori PE=4 SV=1	2.958	3.52761	2	2	2	70.4		3.07	2
High	H9JP19	Uncharacterized protein OS=Bombyx mori PE=4 SV=1	2.946	10.5	3	3	3	22.6		3.82	3
High	Q9XXZ5	Ribosomal protein S27A OS=Bombyx mori GN=UBI2 PE=2 SV=1	2.946	13.5484	3	3	3	17.8		3.82	3
High	H9JRG6	Eukaryotic translation initiation factor 3 subunit L OS=Bombyx mori GN=LOC101745929 PE=3 SV=1	2.934	6.49819	2	2	2	64.6		0	2
High	H9IWB1	Uncharacterized protein OS=Bombyx mori GN=LOC101738717 PE=4 SV=1	2.921	3.40426	1	1	1	51.3		2.48	1
High	Q5UAR7	Ribosomal protein L22 OS=Bombyx mori GN=RpL22 PE=2 SV=1	2.889	14.2857	1	1	1	16.8		2.34	1
High	H9JHY5	Tubulin beta chain OS=Bombyx mori PE=3 SV=1	2.886	6.33245	2	3	2	42.7		3.56	2
High	H9J4V2	Tubulin beta chain OS=Bombyx mori PE=3 SV=1	2.886	7.22892	2	3	2	37.2		3.56	2
High	Q8T8B1	Tubulin beta chain OS=Bombyx mori GN=bmtub3 PE=2 SV=1	2.886	5.25164	2	3	2	51.3		3.56	2
High	H9JYJ8	Uncharacterized protein OS=Bombyx mori PE=3 SV=1	2.829	3.36788	1	1	1	42.1		3.14	1
High	O01957	Dead box protein 3 (Fragment) OS=Bombyx mori PE=2 SV=1	2.639	17.6991	2	3	2	12.4		1.96	2
High	H9JRG7	Uncharacterized protein OS=Bombyx mori GN=LOC101746075 PE=4 SV=1	2.561	6.53153	3	3	3	50		1.62	3
High	H9IUN5	Uncharacterized protein OS=Bombyx mori GN=LOC101746148 PE=4 SV=1	2.542	1.05018	1	1	1	92.7		2.18	1
High	H9JJ53	Uncharacterized protein OS=Bombyx mori GN=LOC732918 PE=4 SV=1	2.467	4.73934	1	1	1	46.1		2.23	1
High	Q1HQ53	Interleukin enhancer binding factor isoform 1 OS=Bombyx mori PE=2 SV=1	2.467	5.2356	1	1	1	41.3		2.23	1
High	H9JT12	Uncharacterized protein OS=Bombyx mori GN=LOC732913 PE=3 SV=1	2.401	6.79612	1	1	1	24.1		2.63	1
High	Q1HPI1	Cap-binding protein eIF4E OS=Bombyx mori PE=2 SV=1	2.401	6.66667	1	1	1	24.4		2.63	1
High	H9JHX3	Uncharacterized protein OS=Bombyx mori PE=4 SV=1	2.384	1.18374	1	1	1	209.5		0	1
High	I1E4Y7	Eukaryotic translation initiation factor 3 subunit G OS=Bombyx mori GN=eIF3g PE=3 SV=1	2.355	6.56934	1	1	1	30.3		1.64	1
High	Q1HE00	Eukaryotic translation initiation factor 3 subunit G OS=Bombyx mori GN=eIF3-S4 PE=2 SV=1	2.355	6.56934	1	1	1	30.3		1.64	1
High	H9JI99	Uncharacterized protein OS=Bombyx mori GN=LOC692892 PE=3 SV=1	2.304	3.68272	1	1	1	40.7		2.87	1
High	Q2F5X9	Nucleosome assembly protein OS=Bombyx mori PE=2 SV=1	2.304	3.45745	1	1	1	43		2.87	1
High	Q1HQB9	Nucleosome assembly protein isoform 1 OS=Bombyx mori PE=2 SV=1	2.304	3.29114	1	1	1	45.2		2.87	1
High	Q58ZF7	Transformer-2 protein E OS=Bombyx mori GN=TRA-2 PE=4 SV=1	2.228	5.03597	1	1	1	32.4		0	1
High	Q58ZF4	Transformer-2 protein C OS=Bombyx mori GN=TRA-2 PE=4 SV=1	2.228	5.20446	1	1	1	31.4		0	1
High	Q58ZF8	Transformer-2 protein D OS=Bombyx mori GN=TRA-2 PE=4 SV=1	2.228	4.84429	1	1	1	33.5		0	1
High	Q58ZF6	Transformer-2 protein F OS=Bombyx mori GN=TRA-2 PE=4 SV=1	2.228	5.10949	1	1	1	31.9		0	1
High	H9JK37	Uncharacterized protein OS=Bombyx mori GN=Tra2 PE=4 SV=1	2.228	6.08696	1	1	1	26.9		0	1
High	Q58ZF5	Transformer-2 protein B OS=Bombyx mori GN=TRA-2 PE=4 SV=1	2.228	5.12821	1	1	1	31.9		0	1
High	Q6ITV1	Transformer-2 protein A OS=Bombyx mori GN=TRA-2 PE=4 SV=2	2.228	4.92958	1	1	1	33		0	1
High	H9IUP9	Gamma-tubulin complex component OS=Bombyx mori GN=LOC101744561 PE=3 SV=1	2.213	1.58501	1	1	1	80.3		0	1
High	H9JXR8	Uncharacterized protein OS=Bombyx mori PE=4 SV=1	2.192	21.3592	1	1	1	11.6		0	1
High	F5HS65	Coat protein OS=Bombyx mori Macula-like virus PE=4 SV=1	2.185	4.64135	1	1	1	25		1.78	1
High	Q6AW70	Coat protein OS=Bombyx mori Macula-like virus PE=4 SV=1	2.185	4.64135	1	1	1	25		1.78	1
High	A0A023PGU3	Coat protein OS=Bombyx mori Macula-like virus PE=4 SV=1	2.185	4.64135	1	1	1	25		1.78	1
High	H9JIQ8	Uncharacterized protein OS=Bombyx mori GN=LOC101740584 PE=4 SV=1	2.151	1.68712	1	1	1	71.7		1.75	1
High	Q5UAM2	Ribosomal protein S20 OS=Bombyx mori GN=RpS20 PE=2 SV=1	2.112	11.3821	1	1	1	13.7		2.08	1
High	H9JE53	Uncharacterized protein OS=Bombyx mori PE=4 SV=1	1.999	2.76498	1	1	1	47.9		1.94	1
High	H9J7U7	Uncharacterized protein OS=Bombyx mori GN=LOC101739809 PE=4 SV=1	1.961	1.34409	1	1	1	119.9		2.02	1
High	Q6PUF7	40S ribosomal protein S24 OS=Bombyx mori GN=RpS24 PE=2 SV=1	1.863	11.3636	1	1	1	15.2		1.61	1
High	H9JTR0	Uncharacterized protein OS=Bombyx mori PE=4 SV=1	1.821	1.43027	1	1	1	91.9		1.88	1
High	H9IWY7	Uncharacterized protein OS=Bombyx mori PE=4 SV=1	1.805	1.26414	1	2	1	166.5		0	1
High	H9IYG1	Uncharacterized protein OS=Bombyx mori GN=LOC101737527 PE=4 SV=1	1.759	5.18519	1	1	1	30.1		1.84	1
High	H9J1A9	Tubulin beta chain OS=Bombyx mori GN=LOC693049 PE=3 SV=1	1.736	3.33333	1	2	1	50.4		1.72	1
High	P41385	Tubulin beta chain OS=Bombyx mori PE=2 SV=1	1.736	3.33333	1	2	1	50.3		1.72	1
High	H9J4U4	Calcium-transporting ATPase OS=Bombyx mori PE=3 SV=1	1.697	0.864865	1	1	1	101.7	Phospho [S325]	2.33	1
High	H9JMT7	Uncharacterized protein OS=Bombyx mori PE=4 SV=1	1.593	0.938967	1	1	1	141.4		0	1
High	A5JPM0	MLE protein OS=Bombyx mori PE=2 SV=1	1.593	0.917431	1	1	1	144.6		0	1
High	H9J1L2	Uncharacterized protein OS=Bombyx mori GN=LOC101742087 PE=4 SV=1	1.591	3.52113	2	2	2	60.5		1.95	2
High	B3TH56	Ribosomal protein S2 (Fragment) OS=Bombyx mori GN=RpS2 PE=4 SV=1	1.553	13.2353	2	2	2	15.1		0	2
High	H9IW70	40S ribosomal protein S6 OS=Bombyx mori GN=RpS6 PE=3 SV=1	1.545	3.55731	1	1	1	29		2.05	1
High	Q5UAN8	40S ribosomal protein S6 OS=Bombyx mori GN=RpS6 PE=2 SV=1	1.545	3.55731	1	1	1	29		2.05	1
High	H9JTF0	Uncharacterized protein OS=Bombyx mori GN=Sxl PE=4 SV=1	1.489	14.2857	1	1	1	10.1		2.47	1
High	Q5UAL7	40S ribosomal protein S26 OS=Bombyx mori GN=RpS26 PE=2 SV=1	1.439	13.0435	1	1	1	13.2		1.64	1
